# Supplementary material for: The SMN complex drives structural changes in human snRNAs to enable snRNP assembly
Source: Nat Commun. 2023 Oct 18;14:6580. doi: 10.1038/s41467-023-42324-0 (PMC10584915; doi:10.1038/s41467-023-42324-0)
Supplement: Supplementary file 4 — Supplementary Data 1 [file 41467_2023_42324_MOESM4_ESM.zip]

Archive with 2 entries (2 files):
- Supplementary Data-1.docx
- __MACOSX/._Supplementary Data-1.docx
