# Supplementary material for: The SMN complex drives structural changes in human snRNAs to enable snRNP assembly
Source: Nat Commun. 2023 Oct 18;14:6580. doi: 10.1038/s41467-023-42324-0 (PMC10584915; doi:10.1038/s41467-023-42324-0)
Supplement: Supplementary file 6 — Supplementary Data 3 [file 41467_2023_42324_MOESM6_ESM.xlsx]

## Sheet: Sheet1
List of primers
Primers used for SHAPE-MaP
U2 Gene-specific Handles
primer F	CGGCCTTTTGGCTAAGATCA
primer R	ACCAGGTCGATGCGTGGAG
U4 Gene-specific Handle
primer R	AAAAATTCAGTCTCCG
Illumina Handles
U2-Read1_Nextera_Adaptor	TCGTCGGCAGCGTCAGATGTGTATAAGAGACAG
U2-Read2_Nextera_Adaptor	GTCTCGTGGGCTCGGAGATGTGTATAAGAGACAG
U4_i5_Nextera_Adaptor	AATGATACGGCGACCACCGAGATCTACACTCGTCGGCAGCGTC
U4_i7_Nextera_Adaptor	CAAGCAGAAGACGGCATACGAGATGTCTCGTGGGCTCGG
Gene-specific PCR Primers
U2_seq_F	TCGTCGGCAGCGTCAGATGTGTATAAGAGACAGCGGCCTTTTGGCTAAGATCA
U2_seq_R	GTCTCGTGGGCTCGGAGATGTGTATAAGAGACAGACCAGGTCGATGCGTGGAG
U4_seq_F	TCGTCGGCAGCGTCAGATGTGTATAAGAGACAGAGCTTTGCGCAGTGG
U4_seq_R	GTCTCGTGGGCTCGGAGATGTGTATAAGAGACAGATTCAGTCTCCGTAGAGAC
Primers used for preparation of mutated snRNAs
T7 promoter	TAATACGACTCACTATAGGG
U2WT F	TAATACGACTCACTATAGGGATCGCTTCTCGGCCTTTTGG
U2WT R	TGGTGCACCGTTCCTGGAGGT
U2stNSS F	CCTCTATCCGAGGACAATATATTAAATGGAT
U2stNSS R	ACGTATCAGATATTAATTTTTAGGAACAGATACT
U2weakNSS F	GGAAAAGGGAGATGGAATAGGAGCTTGCTCCGT
U2weakNSS R	AAAAATTCATTTAATATATTGTCCTCGGATA
U2noNSS F	AATTCATTTAATATATTGTCCTCGGA
U2noNSS R	TTTGTAAAAGGGAGATGGAATA
U2DSm F	GAGCAGGGAGATGGAATAG
U2DSm R	CCATTTAATATATTGTCCTCGG
U2WT-MS2 F	AGGAGAACAAATCCGAGGACAATATATTAAAT
U2WT-MS2 R	TTATAGACTATGCAGGAGATACAAGGGTAA
U2 weak NSS-MS2 F	GGAAAAGGGAGATGGAATAGGAGCTTGCTCCGT
U2 weak NSS-MS2 R	AAAAATTCATTTAATATATTGTCCTCAAACATGGG
U1-T7 F	TAATACGACTCACTATAGATACTTACCTGGCAGGGGAG
U1-1-pre-R	AAAAGATATGACCCTTAGC
U1-P26-pre R	AGACCCAGCGCCGATCATAATAACAGCT
U4-T7 F	TAATACGACTCACTATAGAGCTTTGCGCAGTGGCAGTA
U4-1-pre R	AAAAATTCAGTCTCCGTAG
U5-T7 F	TAATACGACTCACTATAGATCTCTGGTTTCTCTTCATA
U5F-1-pre R	AAACACCCCACCCACACGC
Primers for DDX20-EGFP-FKBP12F36V cell line
sgRNA70-pX330_F	caccgCAGGTATATCCTATAATCAC
sgRNA70-pX330_R	aaacGTGATTATAGGATATACCTGc
sgRNA73-pX330_F	caccgGCATAGTAACCAGTGATTAT
sgRNA73-pX330_R	aaacATAATCACTGGTTACTATGCc
DDX20-KpnI F	AAGGTACCGGAAAGCTTATGGCGGCGGCATTTGAA
DDX20-KpnI R	AAGGTACCCCTGGTTACTATGCATCATTTCTTG
DDX20_RA_NotI_F	AACgcggccgcTAGAATATACCTGAGACCATCAGG
DDX20_RA_PstI_R	tactgcagAGATGCATCAGCTCAGATCCA
G3-dTAG_GA_F	CGGCATGGACGAGCTGTACAAGGGAGTGCAGGTGGAAACCATCT
G3-dTAG_GA_R	CAGTTCCTGATGGTCTCAGATATATTCTATTAGCCTGCATAGTCCGGGACA
Gem3-vect_GA_F	TAGAATATATCTGAGACCATCAGGAACTG
Gem3-vect_GA_R	CTTGTACAGCTCGTCCATGCCG
DDX20_tar_pRR_F	cGCATAGTAACCAGTGATTATAGGATATACCTGgacgt
DDX20_tar_pRR_R	cCAGGTATATCCTATAATCACTGGTTACTATGCgagct
DDX20-gentotype F	GATGGGAGAATTGTTGCAGGC
DDX20-gentotype R	GGCTTGGGAACCAAAAGCTTAAT
