# Supplementary material for: The SMN complex drives structural changes in human snRNAs to enable snRNP assembly
Source: Nat Commun. 2023 Oct 18;14:6580. doi: 10.1038/s41467-023-42324-0 (PMC10584915; doi:10.1038/s41467-023-42324-0)
Supplement: Supplementary file 7 — Supplementary Software 1 [file 41467_2023_42324_MOESM7_ESM.zip]

Archive with 26 entries (25 files):
- Supplementary file-code/
- __MACOSX/._Supplementary file-code
- Supplementary file-code/find_tm.m
- __MACOSX/Supplementary file-code/._find_tm.m
- Supplementary file-code/filter_sqs_by_motif.m
- __MACOSX/Supplementary file-code/._filter_sqs_by_motif.m
- Supplementary file-code/get_sqs_from_NCBI.m
- __MACOSX/Supplementary file-code/._get_sqs_from_NCBI.m
- Supplementary file-code/call_u.m
- __MACOSX/Supplementary file-code/._call_u.m
- Supplementary file-code/add_info.m
- __MACOSX/Supplementary file-code/._add_info.m
- Supplementary file-code/motifs.m
- __MACOSX/Supplementary file-code/._motifs.m
- Supplementary file-code/best_strs.m
- __MACOSX/Supplementary file-code/._best_strs.m
- Supplementary file-code/get_u_sqs_from_Rfam.m
- __MACOSX/Supplementary file-code/._get_u_sqs_from_Rfam.m
- Supplementary file-code/f_test_sopts_various_sqs.m
- __MACOSX/Supplementary file-code/._f_test_sopts_various_sqs.m
- Supplementary file-code/README.txt
- __MACOSX/Supplementary file-code/._README.txt
- Supplementary file-code/get_fl_sqs_locally__better.m
- __MACOSX/Supplementary file-code/._get_fl_sqs_locally__better.m
- Supplementary file-code/README.docx
- __MACOSX/Supplementary file-code/._README.docx
