# Supplementary material for: The SMN complex drives structural changes in human snRNAs to enable snRNP assembly
Source: Nat Commun. 2023 Oct 18;14:6580. doi: 10.1038/s41467-023-42324-0 (PMC10584915; doi:10.1038/s41467-023-42324-0)
Supplement: Supplementary file 7 — Supplementary Software 1 [file 41467_2023_42324_MOESM7_ESM.zip › Supplementary file-code/find_tm.m]

motifs

PLOTSSTYLE = 1;

% SUFFIX = '_pre.br';
% % RNA = 'u11';
% % RNA = 'u12'; 
% RNA='u4atac'; 
% fnsqs = {[RNA '_Rfam_Hs.fa' SUFFIX];[RNA '_Rfam_Dr.fa' SUFFIX];[RNA '_Rfam_Bf.fa' SUFFIX];[RNA '_Rfam_Ci.fa' SUFFIX];[RNA '_Rfam_Spu.fa' SUFFIX];[RNA '_Rfam_Dm.fa' SUFFIX];[RNA '_Rfam_Ag.fa' SUFFIX];[RNA '_Rfam_Am.fa' SUFFIX];[RNA '_Rfam_Nvi.fa' SUFFIX];[RNA '_Rfam_Nve.fa' SUFFIX];};
% if strcmp(RNA, 'u11'), fnsqs(3) = []; orgs(3) = []; end

% SUFFIX = '.filtered_Sm_pre1.br';
% SUFFIX = '.filtered_Sm_pre2.br';
% SUFFIX = '.filtered_Sm_pre3.br';
% SUFFIX = '.filtered_Sm_pre5.br';
% % SUFFIX = '.filtered_Sm_pre2.rs_r';
% % SUFFIX = '.filtered_Sm_pre5.rs_r';
 
% RNA = 'u1';
% % % SUFFIX = '.filtered_Sm_70k_pre2__C_addinfo_70k.rs_r';
% % SUFFIX = '.filtered_Sm_70k_pre3__C_addinfo_70k.rs_r';
% % fnsqs = {[RNA '_Rfam_Hs.fa' SUFFIX]; [RNA '_Rfam_Dr.fa' SUFFIX]; [RNA '_Rfam_Bf.fa' SUFFIX]; [RNA '_Rfam_Ci.fa' SUFFIX];  [RNA '_Rfam_Spu.fa' SUFFIX];  [RNA '_Rfam_Dm.fa' SUFFIX]; [RNA '_Rfam_Ag.fa' SUFFIX];  [RNA '_Rfam_Am.fa' SUFFIX];  [RNA '_Rfam_Nvi.fa' SUFFIX]; [RNA '_Rfam_Ce.fa' SUFFIX]; [RNA '_Rfam_Nve.fa' SUFFIX];};
% % % fnsqs = {[RNA '_Rfam_Hs.fa' SUFFIX]; [RNA '_Rfam_Dr.fa' SUFFIX]; [RNA '_Rfam_Xl.fa' SUFFIX]; [RNA '_Rfam_Ss.fa' SUFFIX]; [RNA '_Rfam_Mm.fa' SUFFIX]; [RNA '_Rfam_Oc.fa' SUFFIX];};
% % % fnsqs = {[RNA '_Rfam_Pt.fa' SUFFIX];[RNA '_Rfam_An.fa' SUFFIX];[RNA '_Rfam_Tg.fa' SUFFIX];[RNA '_Rfam_Dd.fa' SUFFIX];[RNA '_Rfam_Pf.fa' SUFFIX];[RNA '_Rfam_Sp.fa' SUFFIX];[RNA '_Sc.fa' SUFFIX];[RNA '_Rfam_Tt.fa' SUFFIX]};
% % % fnsqs = {[RNA '_Rfam_Bf.fa' SUFFIX];[RNA '_Rfam_Ci.fa' SUFFIX];[RNA '_Rfam_Spu.fa' SUFFIX];[RNA '_Rfam_Dm.fa' SUFFIX];[RNA '_Rfam_Ag.fa' SUFFIX];[RNA '_Rfam_Am.fa' SUFFIX];[RNA '_Rfam_Nvi.fa' SUFFIX];[RNA '_Rfam_Ce.fa' SUFFIX];[RNA '_Rfam_Nve.fa' SUFFIX];};
% % % % for w/o Sc
% % % if  ~isempty(strfind(fnsqs{1}, 'Pt')), fnsqs(7) = []; end
% % fungi
% fnsqs = {[RNA '_Rfam_An.fa' SUFFIX];[RNA '_Rfam_Ap.fa' SUFFIX];[RNA '_Rfam_Pa.fa' SUFFIX];[RNA '_Rfam_Em.fa' SUFFIX];[RNA '_Rfam_Fo.fa' SUFFIX];;[RNA '_Rfam_Co.fa' SUFFIX];[RNA '_Rfam_Dc.fa' SUFFIX];[RNA '_Rfam_Sp.fa' SUFFIX];[RNA '_Rfam_Tm.fa' SUFFIX];[RNA '_Rfam_Ta.fa' SUFFIX];};

% RNA = 'u2';
% % fnsqs = {[RNA '_Rfam_Pt.fa' SUFFIX];[RNA '_Rfam_Ca.fa' SUFFIX];[RNA '_Rfam_Tg.fa' SUFFIX];[RNA '_Rfam_Tv.fa' SUFFIX];[RNA '_Rfam_Dd.fa' SUFFIX];[RNA '_Rfam_Pf.fa' SUFFIX];[RNA '_Rfam_Sp.fa' SUFFIX];[RNA '_Rfam_Sc.fa' SUFFIX];[RNA '_Rfam_Tt.fa' SUFFIX]};
% % fnsqs = {[RNA '_Rfam_Hs.fa' SUFFIX]; [RNA '_Rfam_Dr.fa' SUFFIX]; [RNA '_Rfam_Bf.fa' SUFFIX]; [RNA '_Rfam_Ci.fa' SUFFIX];  [RNA '_Rfam_Spu.fa' SUFFIX];  [RNA '_Rfam_Dm.fa' SUFFIX]; [RNA '_Rfam_Ag.fa' SUFFIX];  [RNA '_Rfam_Am.fa' SUFFIX];  [RNA '_Rfam_Nvi.fa' SUFFIX]; [RNA '_Rfam_Ce.fa' SUFFIX]; [RNA '_Rfam_Nve.fa' SUFFIX];};
% % fnsqs = {[RNA '_NCBI.fa.cleaned.cleaned.filtered.filtered_Sm_plus_HOM_SA_B_pre1.br']; [RNA '_Rfam_Dr.fa' SUFFIX]; [RNA '_Rfam_Bf.fa' SUFFIX]; [RNA '_Rfam_Ci.fa' SUFFIX];  [RNA '_Rfam_Spu.fa' SUFFIX];  [RNA '_Rfam_Dm.fa' SUFFIX]; [RNA '_Rfam_Ag.fa' SUFFIX];  [RNA '_Rfam_Am.fa' SUFFIX];  [RNA '_Rfam_Nvi.fa' SUFFIX]; [RNA '_Rfam_Ce.fa' SUFFIX]; [RNA '_Rfam_Nve.fa' SUFFIX];};
% % fungi
% fnsqs = {[RNA '_Rfam_An.fa' SUFFIX];[RNA '_Rfam_Ct.fa' SUFFIX];[RNA '_Rfam_Pr.fa' SUFFIX];[RNA '_Rfam_Em.fa' SUFFIX];[RNA '_Rfam_Fo.fa' SUFFIX];;[RNA '_Rfam_Co.fa' SUFFIX];[RNA '_Rfam_Dc.fa' SUFFIX];[RNA '_Rfam_Sp.fa' SUFFIX];[RNA '_Rfam_Tm.fa' SUFFIX];[RNA '_Rfam_Ta.fa' SUFFIX];};

% RNA = 'u4';
% fnsqs = {[RNA '_Rfam_Hs.fa' SUFFIX]; [RNA '_Rfam_Dr.fa' SUFFIX]; [RNA '_Rfam_Bf.fa' SUFFIX]; [RNA '_Rfam_Ci.fa' SUFFIX];  [RNA '_Rfam_Spu.fa' SUFFIX];  [RNA '_Rfam_Dm.fa' SUFFIX]; [RNA '_Rfam_Ag.fa' SUFFIX];  [RNA '_Rfam_Am.fa' SUFFIX];  [RNA '_Rfam_Nvi.fa' SUFFIX]; [RNA '_Rfam_Ce.fa' SUFFIX]; [RNA '_Rfam_Nve.fa' SUFFIX];};
% fnsqs = {[RNA '_Rfam_Pt.fa' SUFFIX];[RNA '_Rfam_Ct.fa' SUFFIX];[RNA '_Rfam_Tg.fa' SUFFIX];[RNA '_Rfam_Dd.fa' SUFFIX];[RNA '_Rfam_Pf.fa' SUFFIX];[RNA '_Rfam_Sp.fa' SUFFIX];[RNA '_Rfam_Sc.fa' SUFFIX];[RNA '_Rfam_Tt.fa' SUFFIX]};
% % fungi
% fnsqs = {[RNA '_Rfam_An.fa' SUFFIX];[RNA '_Rfam_Ct.fa' SUFFIX];[RNA '_Rfam_Pr.fa' SUFFIX];[RNA '_Rfam_Em.fa' SUFFIX];[RNA '_Rfam_Fo.fa' SUFFIX];;[RNA '_Rfam_Co.fa' SUFFIX];[RNA '_Rfam_Dc.fa' SUFFIX];[RNA '_Rfam_Sp.fa' SUFFIX];[RNA '_Rfam_Tm.fa' SUFFIX];[RNA '_Rfam_Ta.fa' SUFFIX];};
    
% RNA = 'u5';
% % fnsqs = {[RNA '_Rfam_Hs.fa' SUFFIX]; [RNA '_Rfam_Dr.fa' SUFFIX]; [RNA '_Rfam_Bf.fa' SUFFIX]; [RNA '_Rfam_Ci.fa' SUFFIX];  [RNA '_Rfam_Spu.fa' SUFFIX];  [RNA '_Rfam_Dm.fa' SUFFIX]; [RNA '_Rfam_Ag.fa' SUFFIX];  [RNA '_Rfam_Am.fa' SUFFIX];  [RNA '_Rfam_Nvi.fa' SUFFIX]; [RNA '_Rfam_Ce.fa' SUFFIX]; [RNA '_Rfam_Nve.fa_sel' SUFFIX];};
% % % fnsqs = {[RNA '_Rfam_Pt.fa' SUFFIX];[RNA '_Rfam_Ca.fa' SUFFIX];[RNA '_Rfam_Tg.fa' SUFFIX];[RNA '_Rfam_Tv.fa' SUFFIX];[RNA '_Rfam_Dd.fa' SUFFIX];[RNA '_Rfam_Pf.fa' SUFFIX];[RNA '_Rfam_Sp.fa' SUFFIX];[RNA '_Rfam_Sc.fa' SUFFIX];[RNA '_Rfam_Tt.fa' SUFFIX]};
% % fungi
% fnsqs = {[RNA '_Rfam_An.fa' SUFFIX];[RNA '_Rfam_Ct.fa' SUFFIX];[RNA '_Rfam_Pr.fa' SUFFIX];[RNA '_Rfam_Em.fa' SUFFIX];[RNA '_Rfam_Fo.fa' SUFFIX];;[RNA '_Rfam_Co.fa' SUFFIX];[RNA '_Rfam_Dc.fa' SUFFIX];[RNA '_Rfam_Sp.fa' SUFFIX];[RNA '_Rfam_Tm.fa' SUFFIX];[RNA '_Rfam_Ta.fa' SUFFIX];};

% Protista
% fnsqs = {[RNA '_Rfam_Cm.fa' SUFFIX];[RNA '_Rfam_Tp.fa' SUFFIX];[RNA '_Rfam_Pt.fa' SUFFIX];[RNA '_Rfam_Pm.fa' SUFFIX];[RNA '_Rfam_Tg.fa' SUFFIX];[RNA '_Rfam_Ng.fa' SUFFIX];[RNA '_Rfam_Dd.fa' SUFFIX];
% 		 [RNA '_Rfam_Pf.fa' SUFFIX];[RNA '_Rfam_Ea.fa' SUFFIX];[RNA '_Rfam_Hh.fa' SUFFIX];[RNA '_Rfam_Tt.fa' SUFFIX];};
% fnsqs = {[RNA '_Rfam_Bb.fa' SUFFIX];[RNA '_Rfam_Cm.fa' SUFFIX];[RNA '_Rfam_Pt.fa' SUFFIX];[RNA '_Rfam_Pm.fa' SUFFIX];[RNA '_Rfam_Tg.fa' SUFFIX];[RNA '_Rfam_Ng.fa' SUFFIX];[RNA '_Rfam_Dd.fa' SUFFIX];
%          [RNA '_Rfam_Pbe.fa' SUFFIX];[RNA '_Rfam_Ea.fa' SUFFIX];[RNA '_Rfam_Hh.fa' SUFFIX];[RNA '_Rfam_Tt.fa' SUFFIX];};


% This is the file produced with best_strs_paralel.m with structures used here as templates
if ~isempty(strfind(DATABASE, 'm.fa'))
	fnbestsopts = [RNA '_metazoa' SUFFIX '.best']; 
else
	if ~isempty(strfind(DATABASE, 'v.fa'))
		fnbestsopts = [RNA '_vertebrata' SUFFIX '.best'];
	else
		if ~isempty(strfind(DATABASE, 'f.fa'))
			fnbestsopts = [RNA '_fungi' SUFFIX '.best'];
		else
			if ~isempty(strfind(DATABASE, 'p.fa'))
				fnbestsopts = [RNA '_protista' SUFFIX '.best'];  
			else
				disp(['Unknown database in best_strs: ' DATABASE '.'])
				pause
			end
		end
	end 
end

[x x] = unix(['wc -l ' fnbestsopts]); x = cut_string(x, ' '); x = str2num(x{1});
me_ = []; md_ = []; m_ = [];
for ix = 1 : 3 : x
% use sopts evaluated as best for individual species as templates to search for best matching sopts in other species
	no = num2str(floor(ix / 3) + 1);
	unix(['echo -n > ' no '.br.d.br']);
% match files of all species to the template in [no '.br.d.br']
	for ifnsqs = 1 : length(fnsqs)
% find a sopt of a species that is best matching to a potencial template 
		eval(['!sed -n ''' num2str(ix) ',' num2str(ix + 2) 'p'' ' fnbestsopts ' > 1.br'])
		unix(['cat ' fnsqs{ifnsqs} ' >> 1.br']);
		!RNAdistance -Xf < 1.br > 1.br.d
		[sc labels] = f_scan_rnadistance_Xf('1.br.d');
		[i i] = sort(sc);
		eval(['!sed -n ''' num2str((i(1) - 1) * 3 + 1) ',' num2str((i(1) - 1) * 3 + 3) 'p'' ' fnsqs{ifnsqs} ' >> ' no '.br.d.br']);
	end
% compute similarity of sopts of species that are best matching to a potencial template 
	unix(['RNAdistance -Xm < ' no '.br.d.br > ' no '.br.d.br.d']);
	[m labels] = f_scan_rnadistance_Xm([no '.br.d.br.d']);
% normalize pairwise similarities in m__ with mean of lengths of participating sequences in the upper triangle
	id = fopen([no '.br.d.br']); s = textscan(id,'%s','delimiter',char(10)); fclose(id); l=[];for is=2:3:length(s{1}),l=[l length(s{1}{is})];end
	for il = 1 : length(l) - 1
		for iil = il + 1 : length(l)
			m(il, iil) =  m(il, iil) / ((l(il) + l(iil)) / 2);
		end
	end
	m_(:, :, size(m_, 3) + 1) = m;
	a = triu(m);
	a = a(find(a ~= 0));
	me_ = [me_ mean(a)];  
	md_ = [md_ median(a)];
end
m_(:,:,1) = [];
% get sopts using the best template
[ix ix] = sort(me_);
% m_ = m_(:,:,ix);
disp('by mean:')
for iix = 1 : 1 %x / 3
	if exist('m__')
		if exist('m1') & exist('m2')
			name = f_br_2_pdf_single_extrainfo([num2str(ix(iix)) '.br.d.br'], PLOTSSTYLE, 1, m__, {m1; m2});
		else
			if exist('m1')
				name = f_br_2_pdf_single_extrainfo([num2str(ix(iix)) '.br.d.br'], PLOTSSTYLE, 1, m__, m1);
			else
				name = f_br_2_pdf_single_extrainfo([num2str(ix(iix)) '.br.d.br'], PLOTSSTYLE, 1, m__);
			end
		end
	else
		name = f_br_2_pdf_single_extrainfo([num2str(ix(iix)) '.br.d.br'], PLOTSSTYLE, 1);
	end
	unix(['mv ' name ' ' fnbestsopts '_' name]);
	unix(['mv ' num2str(ix(iix)) '.br.d.br ' fnbestsopts '_' num2str(ix(iix)) '.br.d.br']);
% non-normalized tree edit distances are in tril without a diagonal obtained by squareform
	disp([num2str(ix(iix)) ': ' fnbestsopts '_' name ': mean=' num2str(round(mean(squareform(m_(:,:,ix(iix))))*10)/10) ', mean of pairwise normalized scores=' num2str(round(me_(ix(iix))*100)/100) '.'])
end

eval(['m_' fnbestsopts(1:find(fnbestsopts == '.')-1) ' =  m_(:,:,ix(1));'])

[ix ix]=sort(md_);
disp('by median:')
for iix = 1 : 1 %x / 3
	if ~exist([fnbestsopts '_' num2str(ix(iix)) '.br.d.br.pdf'])
		if exist('m__')
			if exist('m1') & exist('m2')
				f_br_2_pdf_single_extrainfo([fnout POSTSUFFIX], 1, 1, m__, {m1; m2})
			else
				if exist('m1')
					f_br_2_pdf_single_extrainfo([fnout POSTSUFFIX], 1, 1, m__, m1)
				else
					f_br_2_pdf_single_extrainfo([fnout POSTSUFFIX], 1, 1, m__)
				end
			end
		else
			name = f_br_2_pdf_single_extrainfo([num2str(ix(iix)) '.br.d.br'], PLOTSSTYLE, 1);
		end
		unix(['mv ' name ' ' fnbestsopts '_' name]);
		unix(['mv ' num2str(ix(iix)) '.br.d.br ' fnbestsopts '_' num2str(ix(iix)) '.br.d.br']);
	else
		name = [num2str(ix(iix)) '.br.d.br.pdf'];
	end
	disp([num2str(ix(iix)) ': ' fnbestsopts '_' name ': median=' num2str(round(mean(squareform(m_(:,:,ix(iix))))*10)/10) ', median of pairwise normalized scores=' num2str(round(md_(ix(iix))*100)/100) '.'])
end
!rm 1.br 1.br.d *.br.d.br.d 
clear sc labels ifnsqs fnsqs fnout SUFFIX RNA fnbestsopts ifnbestsopts i x ix l s is id RNASUBOPT iix no name m il iil a m__ m1 m2 
