# Supplementary material for: The SMN complex drives structural changes in human snRNAs to enable snRNP assembly
Source: Nat Commun. 2023 Oct 18;14:6580. doi: 10.1038/s41467-023-42324-0 (PMC10584915; doi:10.1038/s41467-023-42324-0)
Supplement: Supplementary file 7 — Supplementary Software 1 [file 41467_2023_42324_MOESM7_ESM.zip › Supplementary file-code/filter_sqs_by_motif.m]

motifs

% POSTSUFFIX = '.filtered_Sm';
% 
% RNA = 'u1';
% POSTSUFFIX = '.filtered_Sm_70k';
% fnsqs = {[RNA '_Rfam_Pt.fa'];[RNA '_Rfam_An.fa'];[RNA '_Rfam_Tg.fa'];[RNA '_Rfam_Dd.fa'];[RNA '_Rfam_Pf.fa'];[RNA '_Rfam_Sp.fa'];[RNA '_Sc.fa'];[RNA '_Rfam_Tt.fa']};
% % fnsqs = {[RNA '_Rfam_Xl.fa']; [RNA '_Rfam_Ss.fa']; [RNA '_Rfam_Mm.fa']; [RNA '_Rfam_Oc.fa'];};
% % orgs = {'Xenopus laevis'; 'Sus scrofa'; 'Mus musculus'; 'Oryctolagus cuniculus';};
% % fungi
% fnsqs = {[RNA '_Rfam_An.fa'];[RNA '_Rfam_Ap.fa'];[RNA '_Rfam_Pa.fa'];[RNA '_Rfam_Em.fa'];[RNA '_Rfam_Fo.fa'];;[RNA '_Rfam_Co.fa'];[RNA '_Rfam_Dc.fa'];[RNA '_Rfam_Sp.fa'];[RNA '_Rfam_Tm.fa'];[RNA '_Rfam_Ta.fa'];};

% RNA = 'u2'; 
% % fnsqs = {[RNA '_Rfam_Pt.fa'];[RNA '_Rfam_Ca.fa'];[RNA '_Rfam_Tg.fa'];[RNA '_Rfam_Tv.fa'];[RNA '_Rfam_Dd.fa'];[RNA '_Rfam_Pf.fa'];[RNA '_Rfam_Sp.fa'];[RNA '_Rfam_Sc.fa'];[RNA '_Rfam_Tt.fa']};
% % fnsqs = {'u2_RF00004.fasta.txt';};
% % fnsqs = {'u2_NCBI.fa.cleaned.cleaned.filtered';}
% % fungi
% fnsqs = {[RNA '_Rfam_An.fa'];[RNA '_Rfam_Ct.fa'];[RNA '_Rfam_Pr.fa'];[RNA '_Rfam_Em.fa'];[RNA '_Rfam_Fo.fa'];;[RNA '_Rfam_Co.fa'];[RNA '_Rfam_Dc.fa'];[RNA '_Rfam_Sp.fa'];[RNA '_Rfam_Tm.fa'];[RNA '_Rfam_Ta.fa'];};

% RNA = 'u4'; 
% fnsqs = {[RNA '_Rfam_Pt.fa'];[RNA '_Rfam_Ct.fa'];[RNA '_Rfam_Tg.fa'];[RNA '_Rfam_Dd.fa'];[RNA '_Rfam_Pf.fa'];[RNA '_Rfam_Sp.fa'];[RNA '_Rfam_Sc.fa'];[RNA '_Rfam_Tt.fa']};
% % fungi
% fnsqs = {[RNA '_Rfam_An.fa'];[RNA '_Rfam_Ct.fa'];[RNA '_Rfam_Pr.fa'];[RNA '_Rfam_Em.fa'];[RNA '_Rfam_Fo.fa'];;[RNA '_Rfam_Co.fa'];[RNA '_Rfam_Dc.fa'];[RNA '_Rfam_Sp.fa'];[RNA '_Rfam_Tm.fa'];[RNA '_Rfam_Ta.fa'];};

% RNA = 'u5'; 
% % fnsqs = {[RNA '_Rfam_Pt.fa'];[RNA '_Rfam_Ca.fa'];[RNA '_Rfam_Tg.fa'];[RNA '_Rfam_Tv.fa'];[RNA '_Rfam_Dd.fa'];[RNA '_Rfam_Pf.fa'];[RNA '_Rfam_Sp.fa'];[RNA '_Rfam_Sc.fa'];[RNA '_Rfam_Tt.fa']};
% % fungi
% fnsqs = {[RNA '_Rfam_An.fa'];[RNA '_Rfam_Ct.fa'];[RNA '_Rfam_Pr.fa'];[RNA '_Rfam_Em.fa'];[RNA '_Rfam_Fo.fa'];;[RNA '_Rfam_Co.fa'];[RNA '_Rfam_Dc.fa'];[RNA '_Rfam_Sp.fa'];[RNA '_Rfam_Tm.fa'];[RNA '_Rfam_Ta.fa'];};

% fnsqs = {[RNA '_Rfam_Hs.fa']; [RNA '_Rfam_Dr.fa']; [RNA '_Rfam_Bf.fa']; [RNA '_Rfam_Ci.fa'];  [RNA '_Rfam_Spu.fa'];  [RNA '_Rfam_Dm.fa'];  [RNA '_Rfam_Ag.fa'];  [RNA '_Rfam_Am.fa'];  [RNA '_Rfam_Nvi.fa']; [RNA '_Rfam_Ce.fa']; [RNA '_Rfam_Nve.fa'];};
% fnsqs = {[RNA '_Rfam_Hosa.fa']; [RNA '_Rfam_Dare.fa']; [RNA '_Rfam_Brfl.fa']; [RNA '_Rfam_Ciin.fa'];  [RNA '_Rfam_Stpu.fa'];  [RNA '_Rfam_Drme.fa'];  [RNA '_Rfam_Anga.fa'];  [RNA '_Rfam_Apme.fa'];  [RNA '_Rfam_Navi.fa']; [RNA '_Rfam_Cael.fa']; [RNA '_Rfam_Neve.fa'];};

% Protista
% fnsqs = {[RNA '_Rfam_Bb.fa'];[RNA '_Rfam_Cm.fa'];[RNA '_Rfam_Pt.fa'];[RNA '_Rfam_Pm.fa'];[RNA '_Rfam_Tg.fa'];[RNA '_Rfam_Ng.fa'];[RNA '_Rfam_Dd.fa'];[RNA '_Rfam_Pcy.fa'];[RNA '_Rfam_Ea.fa'];[RNA '_Rfam_Hh.fa'];
% 	     [RNA '_Rfam_Tt.fa'];};


for ifnqs = 1 : length(fnsqs)
	disp([char(10) 'Doing ' num2str(ifnqs) '/' num2str(length(fnsqs)) ' (' fnsqs{ifnqs} ').'])

	STEP = 2;
	id = fopen(fnsqs{ifnqs}); t = textscan(id, '%s', 'delimiter', char(10)); fclose(id);
	
	isel = [];
	if exist('m__') == 1 & isempty(m__{1})
		isel = [1 : STEP : length(t{1})];
	else
		for it = 1 : STEP : length(t{1})
			if exist('m1') == 1, im1 = strfind(t{1}{it + 1}, m1); end
			if exist('m2') == 1, im2 = strfind(t{1}{it + 1}, m2); end
			if exist('m__') == 1
				for im = 1 : length(m__)
					mi = strfind(t{1}{it + 1}, m__{im});
					if ~isempty(mi)
						break
					end
				end
			end

			if (exist('m__') == 1 & exist('m1') == 1 & exist('m2') ~= 1 & ~isempty(im1) & ~isempty(mi)) | ...
			   (exist('m__') == 1 & exist('m1') ~= 1 & exist('m2') ~= 1 & ~isempty(mi)) | ...
			   (exist('m__') == 1 & exist('m1') == 1 & exist('m2') == 1 & ~isempty(im1) & ~isempty(mi) & ~isempty(im2)) | ...
			   (exist('m__') ~= 1 & exist('m1') == 1 & exist('m2') ~= 1 & ~isempty(im1)) | ...
			   (exist('m__') ~= 1 & exist('m1') == 1 & exist('m2') == 1 & ~isempty(im1) & ~isempty(im2))
				isel = [isel it];
			end
		end
		disp([num2str(length(isel)) ' sequences with motifs.'])		
		if length(isel) == 0
			pause
		end
	end

% filter for length
	l = [];
	for iseli = 1 : length(isel)
		l = [l length(t{1}{isel(iseli) + 1})];
	end
	
	id = fopen([fnsqs{ifnqs} POSTSUFFIX],'w');
	for iseli = 1 : length(isel)
% 		if (length(t{1}{isel(iseli) + 1}) >= mean(l))
		if (length(t{1}{isel(iseli) + 1}) >= mean(l) - mean(l) / 10)
			fwrite(id, [t{1}{isel(iseli)} char(10) t{1}{isel(iseli) + 1} char(10)]);
			if STEP == 3
				fwrite(id, [t{1}{isel(iseli) + 2} char(10)]);
			end
		end
	end
	fclose(id);
end
clear STEP mi im1 im2 id m1 m2 it t ifnqs fnsqs l isel iseli m__ 
