# Supplementary material for: The SMN complex drives structural changes in human snRNAs to enable snRNP assembly
Source: Nat Commun. 2023 Oct 18;14:6580. doi: 10.1038/s41467-023-42324-0 (PMC10584915; doi:10.1038/s41467-023-42324-0)
Supplement: Supplementary file 7 — Supplementary Software 1 [file 41467_2023_42324_MOESM7_ESM.zip › Supplementary file-code/get_sqs_from_NCBI.m]

cd /mnt/spin/u/m/
% human
!grep 'U1 spliceosomal' GCF_000001405.40_GRCh38.p14_feature_table.txt > 1.txt
% zebrafish
% !grep 'U1 spliceosomal' GCF_000002035.6_GRCz11_feature_table.txt > 1.txt

id = fopen('1.txt'); t = textscan(id, '%s%s%s%s%s%s%s%u%u%s%s%s%s%s%s%u%s%u%u', 'delimiter', char(9)); fclose(id);
[x x] = unix('grep ''>'' GCF_000001405.40_GRCh38.p14_genomic.fna -n');
ido = fopen('/mnt/new/pepik/u/u1_NCBI_Hosa.fa', 'w'); 
for it = 1 : length(t{1})
	j = strfind(x,[':>' t{7}{it}]);
	i = j;
	while i > 0 & x(i) ~= char(10)
		i = i - 1;
	end
	st = num2str(str2num(x(i + 1 : j - 1)));
	
	while j <= length(x) & x(j) ~= char(10)
		j = j + 1;
	end
	i = j;
	while j <= length(x) & x(j) ~= ':'
		j = j + 1;
	end
	e = num2str(str2num(x(i : j - 1)) - 1);
	
	unix(['sed -n ''' st ',' e 'p'' GCF_000001405.40_GRCh38.p14_genomic.fna > fna.fna']);
	f_reformat_fasta('fna.fna',0);
	id = fopen('fna.fna'); f = textscan(id, '%s', 'delimiter', char(10)); fclose(id);
	fwrite(ido, ['>' t{11}{it} '_Hosa_' t{14}{it} ' ' t{15}{it} char(10) f{1}{2}(t{8}(it) : t{9}(it)) char(10)]);
end
fclose(ido);
!rm 1.txt fna.fna
cd /mnt/new/pepik/u
f_filter_fasta_by_sequence(f_clean_fasta_headers(f_clean_fasta_RNA('u1_NCBI_Hosa.fa', 0), 0), 0, 1);
clear id x i it e st j ido f 
