# Supplementary material for: The SMN complex drives structural changes in human snRNAs to enable snRNP assembly
Source: Nat Commun. 2023 Oct 18;14:6580. doi: 10.1038/s41467-023-42324-0 (PMC10584915; doi:10.1038/s41467-023-42324-0)
Supplement: Supplementary file 7 — Supplementary Software 1 [file 41467_2023_42324_MOESM7_ESM.zip › Supplementary file-code/call_u.m]

% % Protista
% % 1st try
% % fnsqsproto = {'_Rfam_Bm.fa';'_Rfam_Tp.fa';'_Rfam_Pt.fa';'_Rfam_Pm.fa';'_Rfam_Tg.fa';'_Rfam_Ng.fa';'_Rfam_Dd.fa';
% % 	          '_Rfam_Pf.fa';'_Rfam_Ea.fa';'_Rfam_Hh.fa';'_Rfam_Tt.fa';};
% % orgs = {'Babesia microti';'Theileria parva';'Paramecium tetraurelia';'Perkinsus marinus';'Toxoplasma gondii';'Naegleria gruberi';'Dictyostelium discoideum';
% % 		'Plasmodium falciparum';'Eimeria acervulina';'Hammondia hammondi'; 'Tetrahymena thermophila';};
% % for trying to get under 0.05
% % fnsqsproto = {'_Rfam_Bm.fa';'_Rfam_Tp.fa';'_Rfam_Pt.fa';'_Rfam_Pm.fa';'_Rfam_Tg.fa';'_Rfam_Ng.fa';'_Rfam_Dd.fa';
% % 	          '_Rfam_Pk.fa';'_Rfam_Ea.fa';'_Rfam_Hh.fa';'_Rfam_Tt.fa';};
% % orgs = {'Babesia microti';'Theileria parva';'Paramecium tetraurelia';'Perkinsus marinus';'Toxoplasma gondii';'Naegleria gruberi';'Dictyostelium discoideum';
% % 		'Plasmodium berghei';'Eimeria acervulina';'Hammondia hammondi'; 'Tetrahymena thermophila';};
% % % plm = [0.48 .41 .2 .55], p = 0.3034.
% % orgs = {'Babesia microti';'Theileria parva';'Paramecium tetraurelia';'Perkinsus marinus';'Toxoplasma gondii';'Naegleria gruberi';'Dictyostelium discoideum';
% % 		'Plasmodium knowlesi';'Eimeria acervulina';'Hammondia hammondi'; 'Tetrahymena thermophila';};
% % plm = [0.47 .41 .21 .56], 0.2854.
% 
% % These are to precompute template structures for species to try:
% % tried:
% % 'Plasmodium berghei';'Acanthamoeba castellanii';'Babesia microti';'Blastocystis hominis';'Phytophthora infestans';'Plasmodium knowlesi';'Cryptosporidium parvum';
% % 'Cryptosporidium ubiquitum';'Saprolegnia parasitica';'Saprolegnia diclina';'Neospora caninum';'Phytophthora sojae';Guillardia theta;
% 
% % to try:
% % Sar - Alveolata - 'Plasmodium yoelii';'Plasmodium gonderi'; 
% % Sar - Stramenopiles - 'Phytophthora parasitica'; Phytophthora megakarya Ectocarpus siliculosus Nannochloropsis gaditana  Plasmopara halstedii Hyaloperonospora arabidopsidis Aphanomyces astaci|invadans Albugo candida
% 
% DATABASE = '/mnt/spin/u/p/p.fa'; 
% RNASUBOPTs = [0 0 0 0];
% SUFFIXPROTO = {'.filtered_Sm';'.filtered_Sm';'.filtered_Sm';'.filtered_Sm';};
% orgs = {
% % Sar
% % 	Rhizaria
% 		'Reticulomyxa filosa';
% % 	Alveolata
% %		Ciliophora
% % 			'Tetrahymena thermophila';
% % 			'Paramecium tetraurelia';
% % 			'Ichthyophthirius multifiliis';
% % 			'Stentor coeruleus';
% % 			'Stylonychia lemnae';
% % 			'Pseudocohnilembus persalinus';
% 			'Oxytricha trifallax';
% % 		Apicomplexa
% % 			'Babesia bovis';
% %            'Babesia microti';
% 			'Cryptosporidium ubiquitum';
% % 			'Theileria parva';
% % 			'Saprolegnia parasitica';
% % 			'Toxoplasma gondii';
% % 			'Fonticula alba'
% % 			'Eimeria acervulina';
% % 			'Cryptosporidium parvum';
% % 			'Hammondia hammondi';
% %           'Plasmodium falciparum';
% 			'Plasmodium knowlesi'; 
% % 			'Plasmodium berghei';
% %		Perkinsozoa
% % 			'Perkinsus marinus';
% %	Stramenopiles
% % 		'Blastocystis hominis';
% % 		'Phytophthora infestans';
% 		'Phytophthora sojae';
% % 		Thalassiosira pseudonana
% % Amoebozoa
% % 	'Dictyostelium discoideum';
% 	'Dictyostelium purpureum'; 
% % 	'Acanthamoeba castellanii';
% % Discoba
% 	'Naegleria gruberi';
% % Cryptophyceae	
% 	'Guillardia theta';
% % Haptista
% 	'Emiliania huxleyi';
% % Rhodophyta
% 	'Galdieria sulphuraria';
% % Viridiplantae
% % 	'Charadrius vociferus';
% % 	'Volvox carteri';
% % 	'Chlamydomonas reinhardtii';
% % 	'Coccomyxa subellipsoidea';
% % 	'Klebsormidium nitens';
% % 	'Ostreococcus tauri';
% 	'Micromonas pusilla';
% % 	'Auxenochlorella protothecoides';
% % 	'Amborella trichopoda';
% };

% Fungi
% 1st try
% fnsqsproto = {'_Rfam_An.fa';'_Rfam_Sp.fa';'_Rfam_Ap.fa';'_Rfam_Em.fa';'_Rfam_Co.fa';'_Rfam_Tm.fa';
% 			  '_Rfam_Ta.fa';'_Rfam_Pa.fa';'_Rfam_Fo.fa';'_Rfam_Dc.fa';};
% orgs = {'Aspergillus niger';'Schizosaccharomyces pombe';'Aureobasidium pullulans';'Exophiala mesophila';'Colletotrichum orchidophilum';'Tuber melanosporum';
% 	    'Trichoderma atroviride'; 'Penicillium arizonense'; 'Fusarium oxysporum';'Diplodia corticola';};
% fnsqsproto = {'_Rfam_Pj.fa';'_Rfam_Sp.fa';'_Rfam_Nc.fa';'_Rfam_Em.fa';'_Rfam_Co.fa';'_Rfam_Tm.fa';
% 			  '_Rfam_Ta.fa';'_Rfam_Pr.fa';'_Rfam_Fo.fa';'_Rfam_Dc.fa';};
% orgs = {'Pneumocystis jirovecii';'Schizosaccharomyces pombe';'Neurospora crassa';'Exophiala mesophila';'Colletotrichum orchidophilum';'Tuber melanosporum';
% 		'Trichoderma atroviride';'Penicillium roqueforti';'Fusarium oxysporum';'Diplodia corticola';};
% 1st try: 0.1979.
% Penicillium arizonense -> Penicillium roqueforti, Aureobasidium pullulans -> Pneumocystis jirovecii, +Ts: 0.157.
% Aspergillus niger -> Pneumocystis jirovecii: 0.1307.
% Aspergillus niger -> Talaromyces stipitatus: 0.1421.
% Aureobasidium pullulans -> Neurospora crassa

% DATABASE = '/mnt/spin/u/f/f.fa';
% RNASUBOPTs = [0 0 0 0];
% SUFFIXPROTO = {'.filtered_Sm';'.filtered_Sm';'.filtered_Sm';'.filtered_Sm';};
% orgs = {
% % Ascomycota
% % 	pezizomycotina 
% % 		Onygenales
% % 			'Coccidioides posadasii';
% 			'Coccidioides immitis';
% % 		Sordariales
% % 			'Neurospora crassa'; 
% % 			'Podospora anserina';
% % 		Pezizales
% 			'Tuber melanosporum';
% % 		Eurotiales
% % 			'Aspergillus bombycis';
% % 			'Aspergillus sydowii';
% % 			'Aspergillus fumigatus'; 
% % 			'Aspergillus niger';
% % 		Pleosporales
% % 	saccharomycotina
% % 		'Yarrowia lipolytica';
% % 	taphrinomycotina
% 		'Schizosaccharomyces pombe'; 
% % Basidiomycota 
% % 	Agaricomycotina
% % 		'Stereum hirsutum';
% % 	Ustilaginomycota
% 		'Tilletiaria anomala'; 
% % 	Pucciniomycota
% 		'Puccinia graminis';
% % Zoopagomycota 
% % 	'Smittium mucronatum';
% % 	'Basidiobolus meristosporus';
% 	'Smittium culicis';
% % 	'Conidiobolus coronatus';
% % Chytridiomycota
% 	'Rhizoclosmatium globosum';
% 	'Batrachochytrium dendrobatidis';
% % 	'Batrachochytrium salamandrivorans';
% % Blastocladiomycota
% 	'Allomyces macrogynus';
% % Mucoromycota
% 	'Linnemannia elongata';
% 	'Mucor ambiguus';
% % Cryptomycota
% % 	'Rozella allomycis';
% };

% Metazoa
DATABASE = '/mnt/spin/u/m/m.fa';
SUFFIXPROTO = {'.filtered_Sm_70k_U1A';'.filtered_Sm';'.filtered_Sm';'.filtered_Sm';};
% '.filtered_Sm_70k'
EXTRASUFFIXex = {'__C_addinfo';'';'';'';};
% NIH data are w/o pseudogenes.
HOMO_DATA = '_NIH_'; %'_NIH_not_predicted_'; %'_Rfam_'; 
RNASUBOPTs = [1 0 0 0];
orgs = {
	'Homo sapiens';
	'Danio rerio'; 
	'Branchiostoma floridae'; 
	'Ciona intestinalis'; 
	'Strongylocentrotus purpuratus'; 
	'Drosophila melanogaster'; 
	'Anopheles gambiae'; 
	'Apis mellifera'; 
	'Nasonia vitripennis'; 
	'Caenorhabditis elegans';
	'Nematostella vectensis';
	};
DO_THIS_LONG_COMPUTATION_IN_BEST_STR_FOR_SPECIES_FROM_CALL_U = [0 1 0 0 0 0 0 0 0 0 0];

% get_u_sqs_from_Rfam - filter_sqs_by_motif - get_fl_sqs_locally - add_info - best_strs - find_tm
SCRIPTSTORUN = [0 0 0 0 1 1];
RNAs = {'u1';'u2';'u4';'u5';}; 
rfams = {'u1_RF00003.fa'; 'u2_RF00004.fa';'u4_RF00015.fa';'u5_RF00020.fa';};
POSTSUFFIXes = {'pre2'; 'pre2'; 'pre2'; 'pre5';};
EXTs = [49 21 7 48];
RNAsi = 1;

% get_u_sqs_from_Rfam
if SCRIPTSTORUN(1)
	for irnas = 1 : length(RNAsi)
		RNA = RNAs{RNAsi(irnas)};
		fnsqs = cell(1, length(orgs));
		for iorgs = 1 : length(orgs)
			s = cut_string(orgs{iorgs}, ' ');
			fnsqs{iorgs} = [RNA '_Rfam_' s{1}(1 : 2) s{2}(1 : 2) '.fa'];
		end		
		rfam = rfams{RNAsi(irnas)};
		get_u_sqs_from_Rfam
	end
end
% filter_sqs_by_motif
if SCRIPTSTORUN(2)
	for irnas = 1 : length(RNAsi)
		RNA = RNAs{RNAsi(irnas)};
		fnsqs = cell(1, length(orgs));
		for iorgs = 1 : length(orgs) 			
			s = cut_string(orgs{iorgs}, ' ');
			if RNAsi(irnas) == 1 & contains(orgs{iorgs}, 'Homo')
				fnsqs{iorgs} = [RNA HOMO_DATA s{1}(1 : 2) s{2}(1 : 2) '.fa'];
			else
				fnsqs{iorgs} = [RNA '_Rfam_' s{1}(1 : 2) s{2}(1 : 2) '.fa'];
			end
		end
		POSTSUFFIX = SUFFIXPROTO{RNAsi(irnas)};
		filter_sqs_by_motif
	end
end
% get_fl_sqs_locally
if SCRIPTSTORUN(3)
	for irnas = 1 : length(RNAsi)
		RNA = RNAs{RNAsi(irnas)};
		fnsqs = cell(1, length(orgs));
		for iorgs = 1 : length(orgs) 			
			s = cut_string(orgs{iorgs}, ' ');
			if RNAsi(irnas) == 1 & contains(orgs{iorgs}, 'Homo')
				fnsqs{iorgs} = [RNA HOMO_DATA s{1}(1 : 2) s{2}(1 : 2) '.fa' SUFFIXPROTO{RNAsi(irnas)}];
			else
				fnsqs{iorgs} = [RNA '_Rfam_' s{1}(1 : 2) s{2}(1 : 2) '.fa' SUFFIXPROTO{RNAsi(irnas)}];
			end
		end
		EXT = EXTs(RNAsi(irnas));
		POSTSUFFIX = POSTSUFFIXes{RNAsi(irnas)};
		get_fl_sqs_locally%__better
	end
end

if SCRIPTSTORUN(4)
	b = find(RNAsi == 1);
	if contains(DATABASE, 'm.fa') & ~isempty(b)
		RNA = RNAs{RNAsi(b)};
		fnsqs = cell(1, length(orgs));
		for iorgs = 1 : length(orgs) 			
			s = cut_string(orgs{iorgs}, ' ');
			if contains(orgs{iorgs}, 'Homo')
				fnsqs{iorgs} = [RNA HOMO_DATA s{1}(1 : 2) s{2}(1 : 2) '.fa' SUFFIXPROTO{b} '_' POSTSUFFIXes{b}];
			else
				fnsqs{iorgs} = [RNA '_Rfam_' s{1}(1 : 2) s{2}(1 : 2) '.fa' SUFFIXPROTO{b} '_' POSTSUFFIXes{b}];
			end
		end
		EXTRASUFFIX = EXTRASUFFIXex{b};
		add_info
	end
end
% best_strs
if SCRIPTSTORUN(5)
	for irnas = 1 : length(RNAsi)
		RNA = RNAs{RNAsi(irnas)};
		fnsqs = cell(1, length(orgs));
		SUFFIX = [SUFFIXPROTO{RNAsi(irnas)} '_' POSTSUFFIXes{RNAsi(irnas)} EXTRASUFFIXex{RNAsi(irnas)}];
		for iorgs = 1 : length(orgs) 			
			s = cut_string(orgs{iorgs}, ' ');
			if RNAsi(irnas) == 1 & contains(orgs{iorgs}, 'Homo')
				fnsqs{iorgs} = [RNA HOMO_DATA s{1}(1 : 2) s{2}(1 : 2) '.fa' SUFFIX ];
			else
				fnsqs{iorgs} = [RNA '_Rfam_' s{1}(1 : 2) s{2}(1 : 2) '.fa' SUFFIX ];
			end
		end
		RNASUBOPT = RNASUBOPTs(RNAsi(irnas));
		best_strs
	end
end
% find_tm
if SCRIPTSTORUN(6)
	for irnas = 1 : length(RNAsi)
		RNA = RNAs{RNAsi(irnas)};
		fnsqs = cell(1, length(orgs));
		if RNAsi(irnas) == 1 & RNASUBOPTs(RNAsi(irnas)) == 1
			SUFFIX = [SUFFIXPROTO{RNAsi(irnas)} '_' POSTSUFFIXes{RNAsi(irnas)} EXTRASUFFIXex{RNAsi(irnas)} '.rs_r'];
		else
			SUFFIX = [SUFFIXPROTO{RNAsi(irnas)} '_' POSTSUFFIXes{RNAsi(irnas)} EXTRASUFFIXex{RNAsi(irnas)} '.br'];
		end
		for iorgs = 1 : length(orgs) 			
			s = cut_string(orgs{iorgs}, ' ');
			if RNAsi(irnas) == 1 & contains(orgs{iorgs}, 'Homo')
				fnsqs{iorgs} = [RNA HOMO_DATA s{1}(1 : 2) s{2}(1 : 2) '.fa' SUFFIX];
			else
				fnsqs{iorgs} = [RNA '_Rfam_' s{1}(1 : 2) s{2}(1 : 2) '.fa' SUFFIX];
			end
		end
		find_tm
	end
end
clear rfams irnas RNAs POSTSUFFIXes EXTs SCRIPTSTORUN iorgs fnsqs SUFFIXPROTO RNAsi POSTSUFFIX RNASUBOPT RNASUBOPTs SUFFIX EXTRASUFFIX EXTRASUFFIXex b 
clear DO_THIS_LONG_COMPUTATION_IN_BEST_STR_FOR_SPECIES_FROM_CALL_U HOMO_DATA 
