# Supplementary material for: The SMN complex drives structural changes in human snRNAs to enable snRNP assembly
Source: Nat Commun. 2023 Oct 18;14:6580. doi: 10.1038/s41467-023-42324-0 (PMC10584915; doi:10.1038/s41467-023-42324-0)
Supplement: Supplementary file 7 — Supplementary Software 1 [file 41467_2023_42324_MOESM7_ESM.zip › Supplementary file-code/add_info.m]

% fn = 'u1_Rfam_Hs.fa_pre1';
% fn = 'u1_Rfam_Hs.fa_pre3';
% fn = 'u1_pre2_invertebrates__somefromRfam.fa';
% fn = 'u1_pre2_vertebrates__somefromRfam.fa';
%fn = 'u1_pre_metazoa__somefromRfam.fa';
%fn = 'u1_Rfam_Dr.fa.filtered_70k_A_pre3';
%fn = 'u1_vertebrates__somefromRfam.fa_pre3';

% Sm motif od D.S.
% m = {'AUUUUUG'; 'AUUUCUG'; 'AUUUAUG'; 'AUUUGUG';};
% m = {'AUUUUUG'; 'AUUUGUG'; 'ACUUUUG'; 'AUCUUUG'; 'AUUUUUA';};
% U-70k
m1 = 'GAUCA';
% U1A
m2 = 'AUUGCAC';

% RNA = 'u1';
% SUFFIX = '.filtered_Sm_70k_pre3';
% SUFFIX = '.filtered_Sm_70k_pre2';
% EXTRASUFFIX = '__C_addinfo_70k';
% fnqs = {[RNA '_Rfam_Hs.fa' SUFFIX]; [RNA '_Rfam_Dr.fa' SUFFIX]; [RNA '_Rfam_Bf.fa' SUFFIX]; [RNA '_Rfam_Ci.fa' SUFFIX];  [RNA '_Rfam_Spu.fa' SUFFIX];  [RNA '_Rfam_Dm.fa' SUFFIX]; [RNA '_Rfam_Ag.fa' SUFFIX];  [RNA '_Rfam_Am.fa' SUFFIX];  [RNA '_Rfam_Nvi.fa' SUFFIX]; [RNA '_Rfam_Ce.fa' SUFFIX]; [RNA '_Rfam_Nve.fa' SUFFIX];};
% fnqs = {[RNA '_Rfam_Hs.fa' SUFFIX]; [RNA '_Rfam_Xl.fa' SUFFIX]; [RNA '_Rfam_Ss.fa' SUFFIX]; [RNA '_Rfam_Mm.fa' SUFFIX]; [RNA '_Rfam_Oc.fa' SUFFIX];};

for ifnsqs = 1 : length(fnsqs)

  ido = fopen([fnsqs{ifnsqs} EXTRASUFFIX], 'w');
  id = fopen(fnsqs{ifnsqs}); t = textscan(id, '%s', 'delimiter', char(10)); fclose(id);

  for it = 1 : 2 : length(t{1})
	  if exist('m1') == 1, im1 = strfind(t{1}{it + 1}, m1); end
	  if exist('m2') == 1, im2 = strfind(t{1}{it + 1}, m2); end
	  if exist('m') == 1
		  for im = 1 : length(m)
			  mi = strfind(t{1}{it + 1}, m{im});
			  if ~isempty(mi)
				  break
			  end
		  end
	  end
	  dots = char(ones(1, length(t{1}{it + 1})) .* double('.'));
  % add m and m1
	  if exist('m') == 1 & exist('m1') == 1 & exist('m2') ~= 1 & ~isempty(im1) & ~isempty(mi)
		  dots([mi(1) : mi(1) + length(m{im}) - 1 im1(1) : im1(1) + length(m1) - 1]) = 'x';
	  end
  % add m, m1 and m2
	  if exist('m') == 1 & exist('m1') == 1 & exist('m2') == 1 & ~isempty(im1) & ~isempty(mi) & ~isempty(im2)
		  dots([mi(1) : mi(1) + length(m{im}) - 1 im1(1) : im1(1) + length(m1) - 1 im2(1) : im2(1) + length(m2) - 1]) = 'x';
	  end
  % add m1
	  if exist('m') ~= 1 & exist('m1') == 1 & exist('m2') ~= 1 & ~isempty(im1)
		  dots([im1(1) : im1(1) + length(m1) - 1]) = 'x';
	  end
% add m1 and m2
	  if exist('m') ~= 1 & exist('m1') == 1 & exist('m2') == 1 & ~isempty(im1) & ~isempty(im2)
		  dots([im1(1) : im1(1) + length(m1) - 1 im2(1) : im2(1) + length(m2) - 1]) = 'x';
	  end
	  if all(dots == '.') 
		  disp('Plain constraint added.')
	  end
% additional constraint
	  if 0
		  dots([1 : 10 length(dots) - 9 : length(dots)]) = 'x';
	  end
	  
	  fwrite(ido, [t{1}{it} char(10) t{1}{it + 1} char(10) dots char(10)]);
	  
	  if exist('m') == 1 & isempty(mi)
		  disp(['No m for ' t{1}{it} ' in ' fnsqs{ifnsqs} '.'])
		end
	  if exist('m1') & isempty(im1)
		  disp(['No m1 for ' t{1}{it} ' in ' fnsqs{ifnsqs} '.'])
		end
	  if exist('m2') == 1 & isempty(im2)
		  disp(['No m2 for ' t{1}{it} ' in ' fnsqs{ifnsqs} '.'])
	  end
  end
  fclose(ido);
end
clear t m m1 m2 ido id it im1 im2 mi im SUFFIX dots EXTRASUFFIX 
