# Supplementary material for: The SMN complex drives structural changes in human snRNAs to enable snRNP assembly
Source: Nat Commun. 2023 Oct 18;14:6580. doi: 10.1038/s41467-023-42324-0 (PMC10584915; doi:10.1038/s41467-023-42324-0)
Supplement: Supplementary file 7 — Supplementary Software 1 [file 41467_2023_42324_MOESM7_ESM.zip › Supplementary file-code/motifs.m]

if ~isempty(strfind(DATABASE, 'p.fa'))
% FOR PROTISTA - NO FILTER
	m__ = {''};
else
	if strcmp(RNA, 'u1')
		if ~isempty(strfind(DATABASE, 'm.fa'))
% my motifs 
			m__ = {'AUUUUUG'; 'AUUUCUG'; 'AUUUAUG'; 'AUUUGUG';};
% Sm motif od D.S.
% 			m__ = {'AUUUGUG'; 'ACUUUUG'; 'AUCUUUG'; 'AUUUUUA';};
% U-70k
			m1 = 'GAUCA';
% U1A
			m2 = 'AUUGCAC';
		end
		if ~isempty(strfind(DATABASE, 'f.fa'))
			m__ = {'AUUUUU';'AUUCUU';'AUUUCU';'AUCUU';'AUCUC';'AUAUU';'ACUUU';};
		end
	end

	if strcmp(RNA, 'u2')
		if ~isempty(strfind(DATABASE, 'm.fa'))
			m__ = {'AUUUUUG';'AUUUUUUG';};
% Od Davida pro Hs
			% m__ = {'GAUUUUUGG';};
		end
		if ~isempty(strfind(DATABASE, 'f.fa'))
			m__ = {'AUUUUU';'ACUUUU';'AUCUU';'ACUCU';'AUUUG';};
		end
% Protozoa - this is rather for plots of structures
	% m__ = {'AUUUUUG';'AUUUUUUG';'AUUUUUC';'AUUUAUU';'AUUUUUA';'AUUUUUUA';'GUUUUUG';'AUUUGUU';};
	end

	if strcmp(RNA, 'u4')
		if ~isempty(strfind(DATABASE, 'm.fa'))
			m__ = {'AUUUUUG'; 'AUUUCUG'; 'AUUUUUC';'AUUGUUCG';'AUUGUUCG';};
		end
		if ~isempty(strfind(DATABASE, 'f.fa'))
			m__ = {'AUUUUU';'AUCUUU';'AGUUUU';'ACUUUU';};
		end
	end

	if strcmp(RNA, 'u5')
		if ~isempty(strfind(DATABASE, 'm.fa'))
			m__ = {'AUUUUUG'; 'AUUUCUG'; 'AUUUUUC';'AUUGUUCG';'AUUGUUCG';'AUUUUUU';}; 
		end
		if ~isempty(strfind(DATABASE, 'f.fa'))
			m__ = {'AUUUU';'AUUC';'AUUUC';'AGUUUU';};
		end
	end
end
