# Supplementary material for: The SMN complex drives structural changes in human snRNAs to enable snRNP assembly
Source: Nat Commun. 2023 Oct 18;14:6580. doi: 10.1038/s41467-023-42324-0 (PMC10584915; doi:10.1038/s41467-023-42324-0)
Supplement: Supplementary file 7 — Supplementary Software 1 [file 41467_2023_42324_MOESM7_ESM.zip › Supplementary file-code/best_strs.m]

motifs

% SUFFIX = '_pre'; RNASUBOPT = 0; 
% % RNA = 'u11';
% % RNA = 'u12'; 
% RNA='u4atac'; 
% fnsqs = {[RNA '_Rfam_Hs.fa' SUFFIX];[RNA '_Rfam_Dr.fa' SUFFIX];[RNA '_Rfam_Bf.fa' SUFFIX];[RNA '_Rfam_Ci.fa' SUFFIX];[RNA '_Rfam_Spu.fa' SUFFIX];[RNA '_Rfam_Dm.fa' SUFFIX];[RNA '_Rfam_Ag.fa' SUFFIX];[RNA '_Rfam_Am.fa' SUFFIX];[RNA '_Rfam_Nvi.fa' SUFFIX];[RNA '_Rfam_Nve.fa' SUFFIX];};
% if strcmp(RNA, 'u11'), fnsqs(3) = []; orgs(3) = []; end

% RNA = 'u1';
% % for Metazoa, must be RNASUBOPT 'cos you need constraint prediction 
% % RNASUBOPT = 1;
% % SUFFIX = '.filtered_Sm_70k_pre3__C_addinfo_70k';
% % SUFFIX = '.filtered_Sm_70k_pre2__C_addinfo_70k';
% % fnsqs = {[RNA '_Rfam_Hs.fa' SUFFIX]; [RNA '_Rfam_Dr.fa' SUFFIX]; [RNA '_Rfam_Bf.fa' SUFFIX]; [RNA '_Rfam_Ci.fa' SUFFIX];  [RNA '_Rfam_Spu.fa' SUFFIX];  [RNA '_Rfam_Dm.fa' SUFFIX]; [RNA '_Rfam_Ag.fa' SUFFIX];  [RNA '_Rfam_Am.fa' SUFFIX];  [RNA '_Rfam_Nvi.fa' SUFFIX]; [RNA '_Rfam_Ce.fa' SUFFIX]; [RNA '_Rfam_Nve.fa' SUFFIX];};
% % fnsqs = {[RNA '_Rfam_Hs.fa' SUFFIX]; [RNA '_Rfam_Dr.fa' SUFFIX]; [RNA '_Rfam_Xl.fa' SUFFIX]; [RNA '_Rfam_Ss.fa' SUFFIX]; [RNA '_Rfam_Mm.fa' SUFFIX]; [RNA '_Rfam_Oc.fa' SUFFIX];};
% % SUFFIX = '.filtered_Sm_pre2';
% % SUFFIX = '.filtered_Sm_pre3';
% % fnsqs = {[RNA '_Rfam_Pt.fa' SUFFIX];[RNA '_Rfam_An.fa' SUFFIX];[RNA '_Rfam_Tg.fa' SUFFIX];[RNA '_Rfam_Dd.fa' SUFFIX];[RNA '_Rfam_Pf.fa' SUFFIX];[RNA '_Rfam_Sp.fa' SUFFIX];[RNA '_Sc.fa' SUFFIX];[RNA '_Rfam_Tt.fa' SUFFIX]};
% fungi & protista
% RNASUBOPT = 0;
% SUFFIX = '.filtered_Sm_pre2';
% SUFFIX = '.filtered_Sm_pre3';
% fnsqs = {[RNA '_Rfam_An.fa' SUFFIX];[RNA '_Rfam_Ap.fa' SUFFIX];[RNA '_Rfam_Pa.fa' SUFFIX];[RNA '_Rfam_Em.fa' SUFFIX];[RNA '_Rfam_Fo.fa' SUFFIX];;[RNA '_Rfam_Co.fa' SUFFIX];[RNA '_Rfam_Dc.fa' SUFFIX];[RNA '_Rfam_Sp.fa' SUFFIX];[RNA '_Rfam_Tm.fa' SUFFIX];[RNA '_Rfam_Ta.fa' SUFFIX];};

% RNASUBOPT = 0;
% 
% RNA = 'u2';
% SUFFIX = '.filtered_Sm_pre2';
% SUFFIX = '.filtered_Sm_pre1';
% % fnsqs = {[RNA '_Rfam_Pt.fa' SUFFIX];[RNA '_Rfam_Ca.fa' SUFFIX];[RNA '_Rfam_Tg.fa' SUFFIX];[RNA '_Rfam_Tv.fa' SUFFIX];[RNA '_Rfam_Dd.fa' SUFFIX];[RNA '_Rfam_Pf.fa' SUFFIX];[RNA '_Rfam_Sp.fa' SUFFIX];[RNA '_Rfam_Sc.fa' SUFFIX];[RNA '_Rfam_Tt.fa' SUFFIX]};
% % fnsqs = {[RNA '_Rfam_Hs.fa' SUFFIX]; [RNA '_Rfam_Dr.fa' SUFFIX]; [RNA '_Rfam_Bf.fa' SUFFIX]; [RNA '_Rfam_Ci.fa' SUFFIX];  [RNA '_Rfam_Spu.fa' SUFFIX];  [RNA '_Rfam_Dm.fa' SUFFIX]; [RNA '_Rfam_Ag.fa' SUFFIX];  [RNA '_Rfam_Am.fa' SUFFIX];  [RNA '_Rfam_Nvi.fa' SUFFIX]; [RNA '_Rfam_Ce.fa' SUFFIX]; [RNA '_Rfam_Nve.fa' SUFFIX];};
% % fnsqs = {[RNA '_NCBI.fa.cleaned.cleaned.filtered.filtered_Sm_plus_HOM_SA_B_pre2']; [RNA '_Rfam_Dr.fa' SUFFIX]; [RNA '_Rfam_Bf.fa' SUFFIX]; [RNA '_Rfam_Ci.fa' SUFFIX];  [RNA '_Rfam_Spu.fa' SUFFIX];  [RNA '_Rfam_Dm.fa' SUFFIX]; [RNA '_Rfam_Ag.fa' SUFFIX];  [RNA '_Rfam_Am.fa' SUFFIX];  [RNA '_Rfam_Nvi.fa' SUFFIX]; [RNA '_Rfam_Ce.fa' SUFFIX]; [RNA '_Rfam_Nve.fa' SUFFIX];};
% % fnsqs = {[RNA '_NCBI.fa.cleaned.cleaned.filtered.filtered_Sm_plus_HOM_SA_B_pre1']; [RNA '_Rfam_Dr.fa' SUFFIX]; [RNA '_Rfam_Bf.fa' SUFFIX]; [RNA '_Rfam_Ci.fa' SUFFIX];  [RNA '_Rfam_Spu.fa' SUFFIX];  [RNA '_Rfam_Dm.fa' SUFFIX]; [RNA '_Rfam_Ag.fa' SUFFIX];  [RNA '_Rfam_Am.fa' SUFFIX];  [RNA '_Rfam_Nvi.fa' SUFFIX]; [RNA '_Rfam_Ce.fa' SUFFIX]; [RNA '_Rfam_Nve.fa' SUFFIX];};
% % fungi
% fnsqs = {[RNA '_Rfam_An.fa' SUFFIX];[RNA '_Rfam_Ct.fa' SUFFIX];[RNA '_Rfam_Pr.fa' SUFFIX];[RNA '_Rfam_Em.fa' SUFFIX];[RNA '_Rfam_Fo.fa' SUFFIX];;[RNA '_Rfam_Co.fa' SUFFIX];[RNA '_Rfam_Dc.fa' SUFFIX];[RNA '_Rfam_Sp.fa' SUFFIX];[RNA '_Rfam_Tm.fa' SUFFIX];[RNA '_Rfam_Ta.fa' SUFFIX];};

% RNA = 'u4';
% SUFFIX = '.filtered_Sm_pre2';
% % fnsqs = {[RNA '_Rfam_Pt.fa' SUFFIX];[RNA '_Rfam_Ct.fa' SUFFIX];[RNA '_Rfam_Sp.fa' SUFFIX];[RNA '_Rfam_Tt.fa' SUFFIX];[RNA '_Rfam_Dd.fa' SUFFIX];[RNA '_Rfam_Pf.fa' SUFFIX];[RNA '_Rfam_Tg.fa' SUFFIX];[RNA '_Rfam_Sc.fa' SUFFIX];};
% fnsqs = {[RNA '_Rfam_Hs.fa' SUFFIX]; [RNA '_Rfam_Dr.fa' SUFFIX]; [RNA '_Rfam_Bf.fa' SUFFIX]; [RNA '_Rfam_Ci.fa' SUFFIX];  [RNA '_Rfam_Spu.fa' SUFFIX];  [RNA '_Rfam_Dm.fa' SUFFIX]; [RNA '_Rfam_Ag.fa' SUFFIX];  [RNA '_Rfam_Am.fa' SUFFIX];  [RNA '_Rfam_Nvi.fa' SUFFIX]; [RNA '_Rfam_Ce.fa' SUFFIX]; [RNA '_Rfam_Nve.fa' SUFFIX];};
% % % fungi
% % fnsqs = {[RNA '_Rfam_An.fa' SUFFIX];[RNA '_Rfam_Ct.fa' SUFFIX];[RNA '_Rfam_Pr.fa' SUFFIX];[RNA '_Rfam_Em.fa' SUFFIX];[RNA '_Rfam_Fo.fa' SUFFIX];;[RNA '_Rfam_Co.fa' SUFFIX];[RNA '_Rfam_Dc.fa' SUFFIX];[RNA '_Rfam_Sp.fa' SUFFIX];[RNA '_Rfam_Tm.fa' SUFFIX];[RNA '_Rfam_Ta.fa' SUFFIX];};

% RNA = 'u5';
% SUFFIX = '.filtered_Sm_pre2';
% SUFFIX = '.filtered_Sm_pre5';
% fnsqs = {[RNA '_Rfam_Hs.fa' SUFFIX]; [RNA '_Rfam_Dr.fa' SUFFIX]; [RNA '_Rfam_Bf.fa' SUFFIX]; [RNA '_Rfam_Ci.fa' SUFFIX];  [RNA '_Rfam_Spu.fa' SUFFIX];  [RNA '_Rfam_Dm.fa' SUFFIX]; [RNA '_Rfam_Ag.fa' SUFFIX];  [RNA '_Rfam_Am.fa' SUFFIX];  [RNA '_Rfam_Nvi.fa' SUFFIX]; [RNA '_Rfam_Ce.fa' SUFFIX]; [RNA '_Rfam_Nve.fa_sel' SUFFIX];};
% fnsqs = {[RNA '_Rfam_Pt.fa' SUFFIX];[RNA '_Rfam_Ca.fa' SUFFIX];[RNA '_Rfam_Tg.fa' SUFFIX];[RNA '_Rfam_Tv.fa' SUFFIX];[RNA '_Rfam_Dd.fa' SUFFIX];[RNA '_Rfam_Pf.fa' SUFFIX];[RNA '_Rfam_Sp.fa' SUFFIX];[RNA '_Rfam_Sc.fa' SUFFIX];[RNA '_Rfam_Tt.fa' SUFFIX]};
% fungi
% fnsqs = {[RNA '_Rfam_An.fa' SUFFIX];[RNA '_Rfam_Ct.fa' SUFFIX];[RNA '_Rfam_Pr.fa' SUFFIX];[RNA '_Rfam_Em.fa' SUFFIX];[RNA '_Rfam_Fo.fa' SUFFIX];;[RNA '_Rfam_Co.fa' SUFFIX];[RNA '_Rfam_Dc.fa' SUFFIX];[RNA '_Rfam_Sp.fa' SUFFIX];[RNA '_Rfam_Tm.fa' SUFFIX];[RNA '_Rfam_Ta.fa' SUFFIX];};

% Protista
% fnsqs = {[RNA '_Rfam_Bb.fa' SUFFIX];[RNA '_Rfam_Cm.fa' SUFFIX];[RNA '_Rfam_Pt.fa' SUFFIX];[RNA '_Rfam_Pm.fa' SUFFIX];[RNA '_Rfam_Tg.fa' SUFFIX];[RNA '_Rfam_Ng.fa' SUFFIX];[RNA '_Rfam_Dd.fa' SUFFIX];
%          [RNA '_Rfam_Pcy.fa' SUFFIX];[RNA '_Rfam_Ea.fa' SUFFIX];[RNA '_Rfam_Hh.fa' SUFFIX];[RNA '_Rfam_Tt.fa' SUFFIX];};


if ~isempty(strfind(DATABASE, 'm.fa'))
	fnout = [RNA '_metazoa' SUFFIX]; 
else
	if ~isempty(strfind(DATABASE, 'v.fa'))
		fnout = [RNA '_vertebrata' SUFFIX];
	else
		if ~isempty(strfind(DATABASE, 'f.fa'))
			fnout = [RNA '_fungi' SUFFIX];
		else
			if ~isempty(strfind(DATABASE, 'p.fa'))
				fnout = [RNA '_protista' SUFFIX];  
			else
				disp(['Unknown database in best_strs: ' DATABASE '.'])
				pause
			end
		end
	end 
end

if RNASUBOPT, POSTSUFFIX = '.rs_r.best'; else, POSTSUFFIX = '.br.best'; end
eval(['!echo -n > ' fnout POSTSUFFIX])
eval(['!echo -n > ' fnout '.fa.best'])

for ifnsqs = 1 : length(fnsqs)
	disp(['Doing ' num2str(ifnsqs) '/' num2str(length(fnsqs)) ' (' fnsqs{ifnsqs} ').'])

% choose a sq, i.e. a uRNA variant, for each species that produces a best sopt
	if RNASUBOPT
% you need -C for u1
		if strcmp(RNA, 'u1')
			eval(['!RNAsubopt -C -z --enforceConstraint < ' fnsqs{ifnsqs} ' > ' fnsqs{ifnsqs} '.rs']); 
		else
			eval(['!RNAsubopt -z < ' fnsqs{ifnsqs} ' > ' fnsqs{ifnsqs} '.rs']); 
		end
		name = f_reformat_RNAsubopt([fnsqs{ifnsqs} '.rs'], 20, 1);
	else
% this is just a note: u2 does not have NSS strs by RNAsubopt
		name = f_get_sopt_strs(fnsqs{ifnsqs}, 20, 1, 1000);
	end

	if (exist('DO_THIS_LONG_COMPUTATION_IN_BEST_STR_FOR_SPECIES_FROM_CALL_U') & DO_THIS_LONG_COMPUTATION_IN_BEST_STR_FOR_SPECIES_FROM_CALL_U(ifnsqs)) | ~exist('DO_THIS_LONG_COMPUTATION_IN_BEST_STR_FOR_SPECIES_FROM_CALL_U')
		if exist('m__')
			if exist('m1') & exist('m2')
				f_br_2_pdf_single_extrainfo(name, 1, 1, m__, {m1; m2})
			else
				if exist('m1')
					f_br_2_pdf_single_extrainfo(name, 1, 1, m__, m1)
				else
					f_br_2_pdf_single_extrainfo(name, 1, 1, m__)
				end
			end
			f_test_sopts_various_sqs(name, 1, 1, m__);
		else
			f_br_2_pdf(name, 1)
			f_test_sopts_various_sqs(name, 1, 1);
		end
	end
	unix(['head -n3 ' name '_f_test_1.br  >> ' fnout POSTSUFFIX]);
% copy the sq with the most similar structure into a file with the best sequences 
	[s s] = unix(['head -n1 ' name '_f_test_1.br']);
	i = find(s == '_');
	eval(['!echo ''>' s(i(1) + 1 : length(s) - 1) ''' >> ' fnout '.fa.best'])
	eval(['!sed -n ''2,2p'' ' name '_f_test_1.br >> ' fnout '.fa.best'])
end
if exist('m__')
	if exist('m1') & exist('m2')
		f_br_2_pdf_single_extrainfo([fnout POSTSUFFIX], 1, 1, m__, {m1; m2})
	else
		if exist('m1')
			f_br_2_pdf_single_extrainfo([fnout POSTSUFFIX], 1, 1, m__, m1)
		else
			f_br_2_pdf_single_extrainfo([fnout POSTSUFFIX], 1, 1, m__)
		end
	end
else
	f_br_2_pdf([fnout POSTSUFFIX], 1)
end
clear fnsqs ifnsqs s RNA fnout i name SUFFIX m__ m1 m2 
