# Supplementary material for: The SMN complex drives structural changes in human snRNAs to enable snRNP assembly
Source: Nat Commun. 2023 Oct 18;14:6580. doi: 10.1038/s41467-023-42324-0 (PMC10584915; doi:10.1038/s41467-023-42324-0)
Supplement: Supplementary file 7 — Supplementary Software 1 [file 41467_2023_42324_MOESM7_ESM.zip › Supplementary file-code/get_u_sqs_from_Rfam.m]

% RNA = 'u1'; rfam = 'u1_RF00003.fa';
% % fnsqs = {[RNA '_Rfam_Pt.fa'];[RNA '_Rfam_An.fa'];[RNA '_Rfam_Tg.fa'];[RNA '_Rfam_Dd.fa'];[RNA '_Rfam_Pf.fa'];[RNA '_Rfam_Sp.fa'];[RNA '_Rfam_Tt.fa']};
% % orgs = {'Paramecium tetraurelia';'Aspergillus niger';'Toxoplasma gondii';'Dictyostelium discoideum';'Plasmodium falciparum';'Schizosaccharomyces pombe';'Tetrahymena thermophila';};
% % fungi
% fnsqs = {[RNA '_Rfam_An.fa'];[RNA '_Rfam_Ap.fa'];[RNA '_Rfam_Pa.fa'];[RNA '_Rfam_Em.fa'];[RNA '_Rfam_Fo.fa'];;[RNA '_Rfam_Co.fa'];[RNA '_Rfam_Dc.fa'];[RNA '_Rfam_Sp.fa'];[RNA '_Rfam_Tm.fa'];[RNA '_Rfam_Ta.fa'];};
% orgs = {'Aspergillus niger';'Aureobasidium pullulans';'Penicillium arizonense';'Exophiala mesophila';'Fusarium oxysporum';'Colletotrichum orchidophilum';'Diplodia corticola';'Schizosaccharomyces pombe';'Tuber melanosporum';'Trichoderma atroviride';};

% RNA = 'u2'; rfam = 'u2_RF00004.fa';
% RNA = 'u5'; rfam = 'u5_RF00020.fa'; 
% RNA = 'u4'; rfam = 'u4_RF00015.fa';

% RNA = 'u11'; rfam = 'u11_RF00548.fa'; 
% RNA = 'u12'; rfam = 'u12_RF00007.fa'; 
% RNA = 'u4atac'; rfam = 'u4atac_RF00618.fa'; 

% Protozoa
% fnsqs = {[RNA '_Rfam_Pt.fa'];[RNA '_Rfam_Ct.fa'];[RNA '_Rfam_Tg.fa'];[RNA '_Rfam_Tv.fa'];[RNA '_Rfam_Dd.fa'];[RNA '_Rfam_Pf.fa'];[RNA '_Rfam_Sp.fa'];[RNA '_Rfam_Sc.fa'];[RNA '_Rfam_Tt.fa']};
% orgs = {'Paramecium tetraurelia';'Candida tropicalis';'Toxoplasma gondii';'Trichomonas vaginalis';'Dictyostelium discoideum';'Plasmodium falciparum';'Schizosaccharomyces pombe';'Saccharomyces cerevisiae';'Tetrahymena thermophila';};

% fnsqs = {[RNA '_Rfam_Hs.fa']; [RNA '_Rfam_Dr.fa']; [RNA '_Rfam_Bf.fa']; [RNA '_Rfam_Ci.fa'];  [RNA '_Rfam_Spu.fa'];  [RNA '_Rfam_Dm.fa'];  [RNA '_Rfam_Ag.fa'];  [RNA '_Rfam_Am.fa'];  [RNA '_Rfam_Nvi.fa']; [RNA '_Rfam_Ce.fa']; [RNA '_Rfam_Nve.fa'];};
% orgs = {'Homo sapiens'; 'Danio rerio'; 'Branchiostoma floridae'; 'Ciona intestinalis'; 'Strongylocentrotus purpuratus'; 'Drosophila melanogaster'; 'Anopheles gambiae'; 'Apis mellifera'; 'Nasonia vitripennis'; 'Caenorhabditis elegans';'Nematostella vectensis';};

% fnsqs = {[RNA '_Rfam_Xl.fa']; [RNA '_Rfam_Ss.fa']; [RNA '_Rfam_Mm.fa']; [RNA '_Rfam_Oc.fa'];};
% orgs = {'Xenopus laevis'; 'Sus scrofa'; 'Mus musculus'; 'Oryctolagus cuniculus';};

% fungi
% fnsqs = {[RNA '_Rfam_An.fa'];[RNA '_Rfam_Ct.fa'];[RNA '_Rfam_Pr.fa'];[RNA '_Rfam_Em.fa'];[RNA '_Rfam_Fo.fa'];;[RNA '_Rfam_Co.fa'];[RNA '_Rfam_Dc.fa'];[RNA '_Rfam_Sp.fa'];[RNA '_Rfam_Tm.fa'];[RNA '_Rfam_Ta.fa'];};
% orgs = {'Aspergillus niger';'Candida tropicalis';'Penicillium roqueforti';'Exophiala mesophila';'Fusarium oxysporum';'Colletotrichum orchidophilum';'Diplodia corticola';'Schizosaccharomyces pombe';'Tuber melanosporum';'Trichoderma atroviride';};

% Protista
% fnsqs = {[RNA '_Rfam_Bb.fa'];[RNA '_Rfam_Cm.fa'];[RNA '_Rfam_Pt.fa'];[RNA '_Rfam_Pm.fa'];[RNA '_Rfam_Tg.fa'];[RNA '_Rfam_Ng.fa'];[RNA '_Rfam_Dd.fa'];[RNA '_Rfam_Pcy.fa'];[RNA '_Rfam_Ea.fa'];
% 		 [RNA '_Rfam_Hh.fa'];[RNA '_Rfam_Tt.fa'];};
% orgs = {'Babesia bovis';'Cryptosporidium muris';'Paramecium tetraurelia';'Perkinsus marinus';'Toxoplasma gondii';'Naegleria gruberi';'Dictyostelium discoideum';'Plasmodium cynomolgi';'Eimeria acervulina';
% 		'Hammondia hammondi';'Tetrahymena thermophila';};

for ifnqs = 1 : length(fnsqs)
	disp([char(10) 'Doing ' num2str(ifnqs) '/' num2str(length(fnsqs)) ' (' fnsqs{ifnqs} ').'])
	eval(['!grep ''' orgs{ifnqs} ''' ' rfam ' -A1 > ' fnsqs{ifnqs}])
	[s s] = unix(['wc -l ' fnsqs{ifnqs}]);
	s = cut_string(s, ' ');
	if str2num(s{1})
		id = fopen(fnsqs{ifnqs}); 
		f = char(fread(id)');
		fclose(id);
		i = strfind(f, ['--' char(10)]);
		f([i i + 1 i + 2]) = [];
		id = fopen(fnsqs{ifnqs},'w'); 
		fwrite(id, f);
		fclose(id);

		f_filter_fasta_by_sequence(f_clean_fasta_headers(f_clean_fasta_RNA(fnsqs{ifnqs}, 0), 0), 0);
	else
		disp(['No sq in Rfam for ' fnsqs{ifnqs} ' in ' rfam '.'])
		pause
	end
end
clear RNA mi im1 im2 id m m1 m2 it t fno ifnqs org rfam i f fnsqs 
