# Supplementary material for: The SMN complex drives structural changes in human snRNAs to enable snRNP assembly
Source: Nat Commun. 2023 Oct 18;14:6580. doi: 10.1038/s41467-023-42324-0 (PMC10584915; doi:10.1038/s41467-023-42324-0)
Supplement: Supplementary file 7 — Supplementary Software 1 [file 41467_2023_42324_MOESM7_ESM.zip › Supplementary file-code/f_test_sopts_various_sqs.m]

function ttto = f_test_sopts_various_sqs(fnbr, DORNADISTANCE, NOOFOUTPUTS, mred)
% Sort sopts acc. to how good are templates for sopts of other sqs in fnbr.

if DORNADISTANCE 
	eval(['!RNAdistance -Xm < ' fnbr ' > ' fnbr '.d'])
else
	if ~exist([fnbr '.d'])
		disp([fnbr '.d does not exist! Leaving!'])
		return
	end
end

id=fopen([fnbr '.d']);t=textscan(id,'%s','delimiter',char(10));fclose(id);
[m labels]=f_scan_rnadistance_Xm([fnbr '.d']);
if ~isempty(m)
	j = [strmatch('1_', labels); length(labels) + 1];
	if length(j) == 1
		disp('Must be more than 1 sequence! Quit.')
	else
% find sopts of individual sequences
		soptnos = [];
		sqi = zeros(1, length(labels));
		for ij = 1 : length(j) - 1
			soptnos = [soptnos j(ij + 1) - j(ij)];
			sqi(j(ij) : j(ij + 1) - 1) = ij;
		end

		mm = []; mmd = [];
		minscss = [];
		minsciss = [];
		ttt = {};
	% take sopts one after another
		for i = 1 : size(m, 1)
			minscs = [];
			minscis = [];
			tt = {};
			j = 1;
	% for each sopt of each sq, find its best matches to sopts of other sqs including the match to itself
			for isoptnos = 1 : length(soptnos)
				[minsc minsci] = min(m(i, j : j + soptnos(isoptnos) - 1));
				minscs = [minscs minsc];
				minscis = [minscis j + minsci - 1];
				tt = [tt t{1}{j + minsci - 1}(2 : length(t{1}{j + minsci - 1}))];
				j = j + soptnos(isoptnos);
	% store index of the sq
			end
			minscss = [minscss; minscs];
			minsciss = [minsciss; minscis];
	% mean and median of best matches for this structure including the match to itself
			mm = [mm mean(minscs)];
			mmd = [mmd median(minscs)];
			% 	disp(sprintf('%uth sopt (%s): %3.2f %3.1f %u',i, t{1}{i}(2:length(t{1}{i})), mean(summinsc), median(summinsc), sum(summinsc)))
			%  	disp(tt)
			ttt = [ttt; tt];
		end

		id = fopen(fnbr); brs = textscan(id, '%s', 'delimiter', char(10)); fclose(id);

		ttto = {};

		[mmi mmi]=sort(mm, 'ascend');
		used = [];
		for ioutput = 1 : NOOFOUTPUTS
			% if ~sum(mmi(ioutput) == used)
			disp([num2str(ioutput) ': ' labels{mmi(ioutput)} ' , mean(minscs) = ' num2str(mm(mmi(ioutput))) ', median(minscs) = ' num2str(mmd(mmi(ioutput)))])
			x = minscss(mmi(ioutput), 1); minscss(mmi(ioutput), 1) = minscss(mmi(ioutput), sqi(mmi(ioutput))); minscss(mmi(ioutput), sqi(mmi(ioutput))) = x;
			minscss(mmi(ioutput), :)
	% save sopt of this sq first
			x = ttt{mmi(ioutput), 1}; ttt{mmi(ioutput), 1} = ttt{mmi(ioutput), sqi(mmi(ioutput))}; ttt{mmi(ioutput), sqi(mmi(ioutput))} = x;
			ttt(mmi(ioutput),:)
			ttto = [ttto; ttt(mmi(ioutput),:)];
			disp(' ')
			ido = fopen([fnbr '_f_test_' num2str(ioutput) '.br'], 'w');
			for ittt = 1 : length(ttt(mmi(ioutput), :))
				k = strmatch(['>' ttt{mmi(ioutput), ittt}], brs{1});
				if isempty(k)
					disp('k is empty.')
				else
					fwrite(ido, [brs{1}{k} char(10) brs{1}{k + 1} char(10) brs{1}{k + 2} char(10)]);
				end
			end
			fclose(ido);
			if ~exist('mred') | isempty(mred)
				f_br_2_pdf([fnbr '_f_test_' num2str(ioutput) '.br'], 0);
			else
				f_br_2_pdf_single_extrainfo([fnbr '_f_test_' num2str(ioutput) '.br'], 0, 1, mred);
			end
			disp('-----------------------------------------------------------------------------------')
			% 		used = [used minsciss(mmi(ioutput), :)];
			% 	end
		end
	end
else
	disp([fnbr ' empty.'])
end
% eval(['!rm ' fnbr '_f_test_*.br'])
