# Supplementary material for: The SMN complex drives structural changes in human snRNAs to enable snRNP assembly
Source: Nat Commun. 2023 Oct 18;14:6580. doi: 10.1038/s41467-023-42324-0 (PMC10584915; doi:10.1038/s41467-023-42324-0)
Supplement: Supplementary file 7 — Supplementary Software 1 [file 41467_2023_42324_MOESM7_ESM.zip › Supplementary file-code/get_fl_sqs_locally__better.m]

% % RNA = 'u11';  EXT = 73;
% % RNA = 'u12'; EXT = 77;
% RNA='u4atac'; EXT = 45;
% POSTSUFFIX = 'pre';
% fnsqs = {[RNA '_Rfam_Hs.fa'];[RNA '_Rfam_Dr.fa'];[RNA '_Rfam_Bf.fa'];[RNA '_Rfam_Ci.fa'];[RNA '_Rfam_Spu.fa'];[RNA '_Rfam_Dm.fa'];[RNA '_Rfam_Ag.fa'];[RNA '_Rfam_Am.fa'];[RNA '_Rfam_Nvi.fa'];[RNA '_Rfam_Nve.fa'];};
% orgs = {'Homo sapiens';'Danio rerio';'Branchiostoma floridae';'Ciona intestinalis';'Strongylocentrotus purpuratus';'Drosophila melanogaster';'Anopheles gambiae';'Apis mellifera';'Nasonia vitripennis';'Nematostella vectensis';};
% if strcmp(RNA, 'u11'), fnsqs(3) = []; orgs(3) = []; end

% RNA = 'u1';
% % % PRESUFFIX = '.filtered_Sm_70k';
% % PRESUFFIX = '.filtered_Sm';
% POSTSUFFIX = 'pre3'; EXT = 6; 
% POSTSUFFIX = 'pre2'; EXT = 49;
% % fnsqs = {[RNA '_Rfam_Hs.fa' PRESUFFIX]; [RNA '_Rfam_Dr.fa' PRESUFFIX]; [RNA '_Rfam_Bf.fa' PRESUFFIX]; [RNA '_Rfam_Ci.fa' PRESUFFIX];[RNA '_Rfam_Spu.fa' PRESUFFIX];[RNA '_Rfam_Dm.fa' PRESUFFIX]; [RNA '_Rfam_Ag.fa' PRESUFFIX];[RNA '_Rfam_Am.fa' PRESUFFIX];  [RNA '_Rfam_Nvi.fa' PRESUFFIX]; [RNA '_Rfam_Ce.fa' PRESUFFIX]; [RNA '_Rfam_Nve.fa' PRESUFFIX];};
% % orgs = {'Homo sapiens'; 'Danio rerio'; 'Branchiostoma floridae'; 'Ciona intestinalis'; 'Strongylocentrotus purpuratus'; 'Drosophila melanogaster'; 'Anopheles gambiae'; 'Apis mellifera'; 'Nasonia vitripennis'; 'Caenorhabditis elegans';'Nematostella vectensis';};
% % fnsqs = {[RNA '_Rfam_Pt.fa' PRESUFFIX];[RNA '_Rfam_An.fa' PRESUFFIX];[RNA '_Rfam_Tg.fa' PRESUFFIX];[RNA '_Rfam_Dd.fa' PRESUFFIX];[RNA '_Rfam_Pf.fa' PRESUFFIX];[RNA '_Rfam_Sp.fa' PRESUFFIX];[RNA '_Sc.fa' PRESUFFIX];[RNA '_Rfam_Tt.fa' PRESUFFIX]};
% % orgs = {'Paramecium tetraurelia';'Aspergillus niger';'Toxoplasma gondii';'Dictyostelium discoideum';'Plasmodium falciparum';'Schizosaccharomyces pombe';'Saccharomyces cerevisiae';'Tetrahymena thermophila';};
% % fnsqs = {[RNA '_Rfam_Xl.fa' PRESUFFIX]; [RNA '_Rfam_Ss.fa' PRESUFFIX]; [RNA '_Rfam_Mm.fa' PRESUFFIX]; [RNA '_Rfam_Oc.fa' PRESUFFIX];};
% % orgs = {'Xenopus laevis'; 'Sus scrofa'; 'Mus musculus'; 'Oryctolagus cuniculus';};
% fnsqs = {[RNA '_Rfam_An.fa' PRESUFFIX];[RNA '_Rfam_Ap.fa' PRESUFFIX];[RNA '_Rfam_Pa.fa' PRESUFFIX];[RNA '_Rfam_Em.fa' PRESUFFIX];[RNA '_Rfam_Fo.fa' PRESUFFIX];;[RNA '_Rfam_Co.fa' PRESUFFIX];[RNA '_Rfam_Dc.fa' PRESUFFIX];[RNA '_Rfam_Sp.fa' PRESUFFIX];[RNA '_Rfam_Tm.fa' PRESUFFIX];[RNA '_Rfam_Ta.fa' PRESUFFIX];};
% orgs = {'Aspergillus niger';'Aureobasidium pullulans';'Penicillium arizonense';'Exophiala mesophila';'Fusarium oxysporum';'Colletotrichum orchidophilum';'Diplodia corticola';'Schizosaccharomyces pombe';'Tuber melanosporum';'Trichoderma atroviride';};

% PRESUFFIX = '.filtered_Sm';

% RNA = 'u2';
% % POSTSUFFIX = 'pre1'; EXT = 11;
% POSTSUFFIX = 'pre2'; EXT = 21;
% % fnsqs = {[RNA '_Rfam_Hs.fa' PRESUFFIX]; [RNA '_Rfam_Dr.fa' PRESUFFIX]; [RNA '_Rfam_Bf.fa' PRESUFFIX]; [RNA '_Rfam_Ci.fa' PRESUFFIX];  [RNA '_Rfam_Spu.fa' PRESUFFIX];  [RNA '_Rfam_Dm.fa' PRESUFFIX]; [RNA '_Rfam_Ag.fa' PRESUFFIX];  [RNA '_Rfam_Am.fa' PRESUFFIX];  [RNA '_Rfam_Nvi.fa' PRESUFFIX]; [RNA '_Rfam_Ce.fa' PRESUFFIX]; [RNA '_Rfam_Nve.fa' PRESUFFIX];};
% % fnsqs = {[RNA '_NCBI.fa.cleaned.cleaned.filtered.filtered_Sm_plus_HOM_SA_B']; [RNA '_Rfam_Dr.fa' PRESUFFIX]; [RNA '_Rfam_Bf.fa' PRESUFFIX]; [RNA '_Rfam_Ci.fa' PRESUFFIX];  [RNA '_Rfam_Spu.fa' PRESUFFIX];  [RNA '_Rfam_Dm.fa' PRESUFFIX]; [RNA '_Rfam_Ag.fa' PRESUFFIX];  [RNA '_Rfam_Am.fa' PRESUFFIX];  [RNA '_Rfam_Nvi.fa' PRESUFFIX]; [RNA '_Rfam_Ce.fa' PRESUFFIX]; [RNA '_Rfam_Nve.fa' PRESUFFIX];};
% % fnsqs{1} = {'u2_RF00004.fasta.txt' PRESUFFIX;};
% % fnsqs{1} = {'u2_NCBI.fa.cleaned.cleaned.filtered' PRESUFFIX;}
% % orgs = {'Homo sapiens'; 'Danio rerio'; 'Branchiostoma floridae'; 'Ciona intestinalis'; 'Strongylocentrotus purpuratus'; 'Drosophila melanogaster'; 'Anopheles gambiae'; 'Apis mellifera'; 'Nasonia vitripennis'; 'Caenorhabditis elegans';'Nematostella vectensis';};
% % fnsqs = {[RNA '_Rfam_Pt.fa' PRESUFFIX];[RNA '_Rfam_Ca.fa' PRESUFFIX];[RNA '_Rfam_Tg.fa' PRESUFFIX];[RNA '_Rfam_Tv.fa' PRESUFFIX];[RNA '_Rfam_Dd.fa' PRESUFFIX];[RNA '_Rfam_Pf.fa' PRESUFFIX];[RNA '_Rfam_Sp.fa' PRESUFFIX];[RNA '_Rfam_Sc.fa' PRESUFFIX];[RNA '_Rfam_Tt.fa' PRESUFFIX]};
% % orgs = {'Paramecium tetraurelia';'Candida albicans';'Toxoplasma gondii';'Trichomonas vaginalis';'Dictyostelium discoideum';'Plasmodium falciparum';'Schizosaccharomyces pombe';'Saccharomyces cerevisiae';'Tetrahymena thermophila';};
% % fungi
% fnsqs = {[RNA '_Rfam_An.fa' PRESUFFIX];[RNA '_Rfam_Ct.fa' PRESUFFIX];[RNA '_Rfam_Pr.fa' PRESUFFIX];[RNA '_Rfam_Em.fa' PRESUFFIX];[RNA '_Rfam_Fo.fa' PRESUFFIX];;[RNA '_Rfam_Co.fa' PRESUFFIX];[RNA '_Rfam_Dc.fa' PRESUFFIX];[RNA '_Rfam_Sp.fa' PRESUFFIX];[RNA '_Rfam_Tm.fa' PRESUFFIX];[RNA '_Rfam_Ta.fa' PRESUFFIX];};
% orgs = {'Aspergillus niger';'Candida tropicalis';'Penicillium roqueforti';'Exophiala mesophila';'Fusarium oxysporum';'Colletotrichum orchidophilum';'Diplodia corticola';'Schizosaccharomyces pombe';'Tuber melanosporum';'Trichoderma atroviride';};

% RNA = 'u4';
% POSTSUFFIX = 'pre2'; EXT = 7;
% fnsqs = {[RNA '_Rfam_Hs.fa' PRESUFFIX]; [RNA '_Rfam_Dr.fa' PRESUFFIX]; [RNA '_Rfam_Bf.fa' PRESUFFIX]; [RNA '_Rfam_Ci.fa' PRESUFFIX];  [RNA '_Rfam_Spu.fa' PRESUFFIX];  [RNA '_Rfam_Dm.fa' PRESUFFIX]; [RNA '_Rfam_Ag.fa' PRESUFFIX];  [RNA '_Rfam_Am.fa' PRESUFFIX];  [RNA '_Rfam_Nvi.fa' PRESUFFIX]; [RNA '_Rfam_Ce.fa' PRESUFFIX]; [RNA '_Rfam_Nve.fa' PRESUFFIX];};
% orgs = {'Homo sapiens'; 'Danio rerio'; 'Branchiostoma floridae'; 'Ciona intestinalis'; 'Strongylocentrotus purpuratus'; 'Drosophila melanogaster'; 'Anopheles gambiae'; 'Apis mellifera'; 'Nasonia vitripennis'; 'Caenorhabditis elegans';'Nematostella vectensis';};
% % fnsqs = {[RNA '_Rfam_Pt.fa' PRESUFFIX];[RNA '_Rfam_Ct.fa' PRESUFFIX];[RNA '_Rfam_Tg.fa' PRESUFFIX];[RNA '_Rfam_Dd.fa' PRESUFFIX];[RNA '_Rfam_Pf.fa' PRESUFFIX];[RNA '_Rfam_Sp.fa' PRESUFFIX];[RNA '_Rfam_Sc.fa' PRESUFFIX];[RNA '_Rfam_Tt.fa' PRESUFFIX]};
% % orgs = {'Paramecium tetraurelia';'Candida tropicalis';'Toxoplasma gondii';'Dictyostelium discoideum';'Plasmodium falciparum';'Schizosaccharomyces pombe';'Saccharomyces cerevisiae';'Tetrahymena thermophila';};
% % % fungi
% % fnsqs = {[RNA '_Rfam_An.fa' PRESUFFIX];[RNA '_Rfam_Ct.fa' PRESUFFIX];[RNA '_Rfam_Pr.fa' PRESUFFIX];[RNA '_Rfam_Em.fa' PRESUFFIX];[RNA '_Rfam_Fo.fa' PRESUFFIX];;[RNA '_Rfam_Co.fa' PRESUFFIX];[RNA '_Rfam_Dc.fa' PRESUFFIX];[RNA '_Rfam_Sp.fa' PRESUFFIX];[RNA '_Rfam_Tm.fa' PRESUFFIX];[RNA '_Rfam_Ta.fa' PRESUFFIX];};
% % orgs = {'Aspergillus niger';'Candida tropicalis';'Penicillium roqueforti';'Exophiala mesophila';'Fusarium oxysporum';'Colletotrichum orchidophilum';'Diplodia corticola';'Schizosaccharomyces pombe';'Tuber melanosporum';'Trichoderma atroviride';};

% RNA = 'u5';
% % % POSTSUFFIX = 'pre1'; EXT = 39;
% POSTSUFFIX = 'pre5'; EXT = 48;
% POSTSUFFIX = 'pre2'; EXT = 20;
% fnsqs = {[RNA '_Rfam_Hs.fa' PRESUFFIX]; [RNA '_Rfam_Dr.fa' PRESUFFIX]; [RNA '_Rfam_Bf.fa' PRESUFFIX]; [RNA '_Rfam_Ci.fa' PRESUFFIX];  [RNA '_Rfam_Spu.fa' PRESUFFIX];  [RNA '_Rfam_Dm.fa' PRESUFFIX]; [RNA '_Rfam_Ag.fa' PRESUFFIX];  [RNA '_Rfam_Am.fa' PRESUFFIX];  [RNA '_Rfam_Nvi.fa' PRESUFFIX]; [RNA '_Rfam_Ce.fa' PRESUFFIX]; [RNA '_Rfam_Nve.fa_sel' PRESUFFIX];};
% % fnsqs = {[RNA '_Rfam_Hs.fa_plus_NCBI' PRESUFFIX]; [RNA '_Rfam_Dr.fa' PRESUFFIX]; [RNA '_Rfam_Bf.fa' PRESUFFIX]; [RNA '_Rfam_Ci.fa' PRESUFFIX];  [RNA '_Rfam_Spu.fa' PRESUFFIX];  [RNA '_Rfam_Dm.fa' PRESUFFIX]; [RNA '_Rfam_Ag.fa' PRESUFFIX];  [RNA '_Rfam_Am.fa' PRESUFFIX];  [RNA '_Rfam_Nvi.fa' PRESUFFIX]; [RNA '_Rfam_Ce.fa' PRESUFFIX]; [RNA '_Rfam_Nve.fa_sel' PRESUFFIX];};
% orgs = {'Homo sapiens'; 'Danio rerio'; 'Branchiostoma floridae'; 'Ciona intestinalis'; 'Strongylocentrotus purpuratus'; 'Drosophila melanogaster'; 'Anopheles gambiae'; 'Apis mellifera'; 'Nasonia vitripennis'; 'Caenorhabditis elegans';'Nematostella vectensis';};
% % fnsqs = {[RNA '_Rfam_Pt.fa' PRESUFFIX];[RNA '_Rfam_Ca.fa' PRESUFFIX];[RNA '_Rfam_Tg.fa' PRESUFFIX];[RNA '_Rfam_Tv.fa' PRESUFFIX];[RNA '_Rfam_Dd.fa' PRESUFFIX];[RNA '_Rfam_Pf.fa' PRESUFFIX];[RNA '_Rfam_Sp.fa' PRESUFFIX];[RNA '_Rfam_Sc.fa' PRESUFFIX];[RNA '_Rfam_Tt.fa' PRESUFFIX]};
% % orgs = {'Paramecium tetraurelia';'Candida albicans';'Toxoplasma gondii';'Trichomonas vaginalis';'Dictyostelium discoideum';'Plasmodium falciparum';'Schizosaccharomyces pombe';'Saccharomyces cerevisiae';'Tetrahymena thermophila';};
% % fungi
% fnsqs = {[RNA '_Rfam_An.fa' PRESUFFIX];[RNA '_Rfam_Ct.fa' PRESUFFIX];[RNA '_Rfam_Pr.fa' PRESUFFIX];[RNA '_Rfam_Em.fa' PRESUFFIX];[RNA '_Rfam_Fo.fa' PRESUFFIX];;[RNA '_Rfam_Co.fa' PRESUFFIX];[RNA '_Rfam_Dc.fa' PRESUFFIX];[RNA '_Rfam_Sp.fa' PRESUFFIX];[RNA '_Rfam_Tm.fa' PRESUFFIX];[RNA '_Rfam_Ta.fa' PRESUFFIX];};
% orgs = {'Aspergillus niger';'Candida tropicalis';'Penicillium roqueforti';'Exophiala mesophila';'Fusarium oxysporum';'Colletotrichum orchidophilum';'Diplodia corticola';'Schizosaccharomyces pombe';'Tuber melanosporum';'Trichoderma atroviride';};

% Protista
% fnsqs = {[RNA '_Rfam_Bbe.fa' PRESUFFIX];[RNA '_Rfam_Cm.fa' PRESUFFIX];[RNA '_Rfam_Pt.fa' PRESUFFIX];[RNA '_Rfam_Pm.fa' PRESUFFIX];[RNA '_Rfam_Tg.fa' PRESUFFIX];[RNA '_Rfam_Ng.fa' PRESUFFIX];[RNA '_Rfam_Dd.fa' PRESUFFIX];[RNA '_Rfam_Pcy.fa' PRESUFFIX];[RNA '_Rfam_Ea.fa' PRESUFFIX];[RNA '_Rfam_Hh.fa' PRESUFFIX];[RNA '_Rfam_Tt.fa' PRESUFFIX];};
% orgs = {'Babesia berghei';'Cryptosporidium muris';'Paramecium tetraurelia';'Perkinsus marinus';'Toxoplasma gondii';'Naegleria gruberi';'Dictyostelium discoideum';'Plasmodium cynomolgi';'Eimeria acervulina';'Hammondia hammondi';'Tetrahymena thermophila';};


i = find(DATABASE == '/');
pathtodb = DATABASE(1 : i(length(i)));

for ifnsqs = 1 : length(fnsqs)
	disp([char(10) 'Doing org. ' num2str(ifnsqs) '/' num2str(length(fnsqs)) ' (' orgs{ifnsqs} ', ' RNA ').'])

	sqs = fastaread(fnsqs{ifnsqs});
	ido = fopen([fnsqs{ifnsqs} '_' POSTSUFFIX], 'w');
	clear d
	for isqs = 1 : length(sqs)
		disp(['Doing seq. ' num2str(isqs) '/' num2str(length(sqs)) '.'])
		id = fopen([num2str(isqs) '_1.sq'], 'w'); fwrite(id, sqs(isqs).Sequence); fclose(id);
	% metazoa
	% 	[s s] = unix(['blastn -db /home/pepik/u/db/m.fa -query ' num2str(isqs) '_1.sq -out ' num2str(isqs) '_1.sq.b -evalue 1 -outfmt 0 -word_size 28 -gapextend 2 -gapopen 0 -penalty -2 -reward 1']);
	% protozoa
	% 	[s s] = unix(['/home/pepik/ncbi-blast-2.7.1+/bin/blastn -db db/p.fa -query ' num2str(isqs) '_1.sq -out ' num2str(isqs) '_1.sq.b -evalue 1 -outfmt 0 -word_size 28 -gapextend 2 -gapopen 0 -penalty -2 -reward 1']);
	% H.s.
	% 	[s s] = unix(['/home/pepik/ncbi-blast-2.7.1+/bin/blastn -db db/GCF_000001405.39_GRCh38.p13_genomic.fna -query ' num2str(isqs) '_1.sq -out ' num2str(isqs) '_1.sq.b -evalue 1 -outfmt 0 -word_size 28 -gapextend 2 -gapopen 0 -penalty -2 -reward 1']);
	% metazoa
	% 	[s s] = unix(['/home/pepik/ncbi-blast-2.7.1+/bin/blastn -db db/m.fa -query ' num2str(isqs) '_1.sq -out ' num2str(isqs) '_1.sq.b -evalue 1 -outfmt 0 -word_size 28 -gapextend 2 -gapopen 0 -penalty -2 -reward 1']);

	[s s] = unix(['/home/pepik/ncbi-blast-2.13.0+/bin/blastn -db ' DATABASE ' -query ' num2str(isqs) '_1.sq -out ' num2str(isqs) '_1.sq.b -evalue 1 -outfmt 0 -word_size 28 -gapextend 2 -gapopen 0 -penalty -2 -reward 1 -num_threads 8']);

% d MUST EXISTS AND BE ALL RIGTH
		d = blastreadlocal([num2str(isqs) '_1.sq.b'], 0);
		msgstr = lastwarn('new_msgstr');
		if strcmp(msgstr, 'The number of regions with statistics in the report is different to the number of queries. Output structure may be invalid.')
			disp('error...?')
		end
		if isempty(d.Hits)
			disp('No hits. Paused. Go on any key, stop Ctrl+C.')
			pause
		else
			for ihits = 1 : length(d.Hits)
				if ~isempty(strfind(d.Hits(ihits).Name, orgs{ifnsqs}))
					for iHSPs = 1 : length(d.Hits(ihits).HSPs)
						if d.Hits(ihits).HSPs(iHSPs).Identities.Percent >= 99 & d.Hits(ihits).HSPs(iHSPs).Expect == d.Hits(ihits).HSPs(1).Expect
% get genomic file name
							[s1 s1] = unix(['head -n1 ' pathtodb '*.fna|grep ''' orgs{ifnsqs} ''' -B1']);
							s1 = cut_string(s1, ' ');
% get genomic sq ID
							s2 = cut_string(d.Hits(ihits).Name, ' ');
% get line number on which is your ID in s3{1}
							[s3 s3] = unix(['grep ''' s2{1} ''' ' s1{2} ' -n']);
							if ~isempty(s3)
								s3 = cut_string(s3, ':');
% get the genomic sq	
								[s4 s4] = unix(['grep ''>'' ' s1{2} ' -n']);
% l is the line in .fna on which is your ID 
								l = strfind(s4, [s3{1} ':>']);
% now you need to work out a start and end of the sequence on which the BLAST hit is in the .fna file.
								j = strfind(s4(l : length(s4)), ':>');
								k = find(s4(l : length(s4)) == char(10));
% if there is only one ':' then the s2{1} is the last sequence in the .fna file and you need to get length of the .fna.
								if length(j) == 1
									[s5 s5] = unix(['wc -l ' s1{2}]);
									s5 = cut_string(s5, ' ');
									x = s5{1};
								else
% x is a position to where you will copy from .fna.  
% It is 1st line number in s4 after the line with line number with your ID, i.e. between the 1st char(10) and the 2nd ':'. 
									x = num2str(str2num(s4(l + k(1) : l + j(2) - 2)) - 1);
								end
								unix(['sed -n ''' s3{1} ',' x 'p'' ' s1{2} ' > 1.fna']);
								f_reformat_fasta('1.fna',0);
								id = fopen('1.fna'); t = textscan(id, '%s', 'delimiter', char(10)); fclose(id);

								if d.Hits(ihits).HSPs(iHSPs).SubjectIndices(1) > d.Hits(ihits).HSPs(iHSPs).SubjectIndices(2)
									a = d.Hits(ihits).HSPs(iHSPs).SubjectIndices(2) - EXT;
									if a < 1
										a = 1;
									end
									s = seqrcomplement(t{1}{2}(a : d.Hits(ihits).HSPs(iHSPs).SubjectIndices(2) - 1));
								else
									a = d.Hits(ihits).HSPs(iHSPs).SubjectIndices(2) + EXT;
									if a > length(t{1}{2})
										a = length(t{1}{2});
										disp(['Truncated at right for ' num2str(isqs) '.'])
									end
									s = t{1}{2}(d.Hits(ihits).HSPs(iHSPs).SubjectIndices(2) + 1 : a);
								end
								fwrite(ido, ['>' RNA '_' num2str(ihits) '_' num2str(iHSPs) '_' POSTSUFFIX '_' sqs(isqs).Header char(10) sqs(isqs).Sequence upper(dna2rna(s)) char(10)]);
							else
								disp(['ID ' s2{1} ' not found in ' s1{2} '. Pause.'])
								pause
							end
						else
							disp(['HSP ' num2str(iHSPs) ' of hit ' num2str(ihits) ' w/o best evalue and identity >= 99% for ' orgs{ifnsqs} '.'])
						end
					end
				else
					disp(['A ' orgs{ifnsqs} ' hit to different species.'])
				end
			end
		end
	end
	fclose(ido);
	f_filter_fasta_by_sequence([fnsqs{ifnsqs} '_' POSTSUFFIX], 0, 1, 0);
end
clear EXT PRESUFFIX POSTSUFFIX fnsqs ifnsqs id ido d s* msgstr sqs isqs l k j a x ihits pathtodb t iHSPs 
!rm *_1.sq 1.fna *_1.sq.b
