# Supplementary material for: The SMN complex drives structural changes in human snRNAs to enable snRNP assembly
Source: Nat Commun. 2023 Oct 18;14:6580. doi: 10.1038/s41467-023-42324-0 (PMC10584915; doi:10.1038/s41467-023-42324-0)
Supplement: Supplementary file 9 — Source Data [file 41467_2023_42324_MOESM9_ESM.xlsx]

## Sheet: Fig. 3
Source file
Fig. 3b						Fig. 3c Original gel
CB:nucleoplasm fluorescence ratio
U2 snRNA						This exposure was used for inputs (dashed rectangle)					This exposure was used for anti-Sm IP (dashed rectangle)
WT	weakNSS	noNSS	stNSS
7.88517	6.88572	5.01118	1.29637
6.00277	7.61752	4.80976	1.23023
6.53717	2.59801	5.24911	1.19126
6.93812	3.75547	4.33043	1.15855
3.81351	4.33748	3.20188	1.17645
3.58193	4.38669	4.04754	0.685312
4.7109	4.86873	4.12668	1.06513
4.88563	2.50487	2.10656	1.25418
5.88574	2.05682	12.418	1.50045
7.3885	1.61301	11.1459
6.6945	1.50285	4.58482
7.06155	1.94238	5.85671
3.32636	1.66405	3.33497
3.4563	2.78272	2.95227
2.80027	4.04048	10.6472
2.89852	2.88157	9.02974
9.21222	2.96612	10.0828
7.88813	1.82259	12.6296
7.33416	4.65177	10.6727
7.36715	3.85439	6.8966
6.35248	2.96974	4.08314
5.60702	6.51153	3.19757
6.76586	3.89932	2.67138
7.72453	5.70449	6.82997
5.49847	2.48669	11.5676
5.35184	4.74809	7.45534
8.93252	2.94524	10.4222
3.26431	2.75157	6.47339
5.13937	3.81163	10.8312
2.86149	3.79164	6.7749
4.4207	4.81743	9.05875
2.61032	5.71061	10.0613
2.52776	7.34833	5.98667
4.24992	6.22871	7.54841
4.73705	5.89421	7.62146
3.64215	4.91735	9.43597
3.61891	5.13352	4.08457
4.76951	6.15111	5.17659
6.80322	6.07663	4.59282
2.99271	4.58324	6.93598
3.04634	3.34323	4.20602
2.63328	9.18914	3.60396
2.65182	5.13751	4.94928
5.91623	3.55869	5.01206
7.76498	3.87977	5.44933
6.58279	3.40882	4.35642
6.02261	5.04387	5.6353
4.07741	4.40392	7.32173
4.24922	3.91273	4.26011
6.6494	11.2616	2.80386
5.89197	8.70817	6.60461
8.1659	9.2897	6.38124
10.5616	4.68998	6.16821
7.9907	4.60457	4.63769
7.28661	5.73335	4.47906
12.8363	5.7824	5.10135
9.35016	4.01926	5.29918
10.5648	3.59055	4.05206
9.10712	6.90342	3.9454
9.22069	4.74881	3.3899
2.01385	4.12861	4.98667
2.01604	4.27991	5.34097
1.66948	5.275	4.45564
5.8568	3.43014	2.92121
6.08404	4.02184	3.84287
4.40129	3.87485	3.33595
4.20084	3.87952	3.37829
5.91502	3.55374	3.72434
4.97311	2.19033	5.76373
3.85017	3.08893	4.78171
5.4437	3.28333	4.45918
8.64649	1.63952	9.78
9.76481	2.39956	10.4675
6.54751	3.90444	8.74573
9.71417	2.13292	8.16138
8.06292	2.9476	10.581
6.50407	2.05886	7.18487
8.66638		5.68613
4.11874		5.65224
3.3263		5.10687
3.11557		4.80689
2.91587		4.25792
9.91243		3.28526
5.55235		3.39629
3.37374		4.86277
4.12081		6.49445
5.20583		3.09535
6.34934		4.92065
7.37093		5.68588
4.54737		6.63366
4.80891		6.58852
6.44884		6.05159
4.38742		4.329
6.23545		4.26515
5.60455		2.7417
3.39525		5.41764
5.98241		2.74021
4.36229		7.19857
5.32879		5.52053
5.90449		6.97865
3.42587		4.7806
2.68663		3.19287
2.36672		3.25969
		4.62734
		11.693
		18.7446
		11.66
		14.8432
		9.83808
		13.5786
		7.41279

## Sheet: Fig. 5
Fig. 5a							Fig. 5b
							U2noNSS		denatured WT U2 snRNA
CB:nucleoplasm fluorescence ratio							CB:nucleoplasm ratio
neg. control siRNA	Gemin3 siRNA	neg. control siRNA	Gemin4 siRNA	neg. control siRNA	Gemin5 siRNA		neg. control siRNA	Gemin3 siRNA	neg. control siRNA	Gemin3 siRNA
7.88517	1.64487	3.06415	2.41519	5.07139	4.63529		5.01118	5.97786	8.79577	4.63529
6.00277	1.51771	2.82488	2.01384	6.92773	4.41318		4.80976	5.42281	10.0659	4.41318
6.53717	1.26616	3.30982	1.67937	2.74549	3.5265		5.24911	6.22116	8.49188	3.5265
6.93812	1.76326	3.57783	2.14369	9.22165	7.47422		4.33043	5.46622	11.2203	7.47422
3.81351	1.17645	3.13123	2.03049	3.05512	7.54299		3.20188	6.53918	6.93187	7.54299
3.58193	1.29002	5.10224	1.99473	6.10236	6.26044		4.04754	6.44403	11.6768	6.26044
4.7109	1.61488	5.60802	2.1796	7.79136	10.7484		4.12668	2.39753	9.09693	10.7484
4.88563	1.46494	5.52251	3.09235	4.99791	5.85233		2.10656	3.45327	13.2657	5.85233
5.88574	2.26532	2.64099	2.85973	4.58448	4.47268		12.418	3.167	11.8911	4.47268
7.3885	1.79118	2.76997	2.20736	5.09647	5.77454		11.1459	3.75262	8.32347	5.77454
6.6945	1.77342	3.2127	2.4148	7.43382	5.27406		4.58482	3.88504	9.3475	5.27406
7.06155	2.43724	3.53572	2.51772	6.4018	5.25208		5.85671	4.03266	9.54838	5.25208
3.32636	1.09183	3.41259	2.40457	2.63905	3.67944		3.33497	4.8996	8.2679	3.67944
3.4563	0.96776	2.88952	2.25359	7.32225	8.56419		2.95227	4.21707	9.2831	8.56419
2.80027	1.52578	3.08978	2.66072	5.83387	8.07196		10.6472	3.33248	13.6687	8.07196
2.89852	1.59243	3.43965	2.73719	3.65039	6.72886		9.02974	4.2185	6.73398	6.72886
9.21222	0.972294	2.48468	2.36172	10.501	11.3197		10.0828	1.46771	4.74695	11.3197
7.88813	1.37598	3.60903	1.91811	9.95413	11.5828		12.6296	2.00401	5.44263	11.5828
7.33416	1.26208	2.17108	2.88417	9.70965	9.03892		10.6727	2.54403	6.55463	9.03892
7.36715	1.47774	5.68975	3.23484	6.62523	10.8866		6.8966	6.02928	5.15947	10.8866
6.35248	1.10533	6.49343	2.95842	6.26385	8.00913		4.08314	2.10913	4.27447	8.00913
5.60702	1.10332	4.16639	2.97317	5.16478	6.20871		3.19757	2.81364	5.67279	6.20871
6.76586	1.04082	4.88088	2.9549	6.57544	5.94738		2.67138	3.13785	5.80394	5.94738
7.72453	1.08928	4.20304	2.73688	4.70285	12.5945		6.82997	5.86901	3.76901	12.5945
5.49847	0.953697	3.16893	2.94365	4.82897	4.94209		11.5676	4.71679	3.70693	4.94209
5.35184	1.30485	3.21201	2.70834	2.39263	9.28277		7.45534	2.37184	4.72064	9.28277
8.93252	1.42088	2.37236	2.48486	2.11371	7.77958		10.4222	3.88911	5.72754	7.77958
3.26431	1.21067	3.50328	2.81841	5.47324	5.23771		6.47339	5.76506	4.66227	5.23771
5.13937	1.98997	3.05836	2.61986	4.04344	3.22571		10.8312	4.02425	5.49279	3.22571
2.86149	1.91567	2.88317	3.26961	7.02626	2.95941		6.7749	2.70515	4.8194	2.95941
4.4207	1.95415	3.44951	2.90155	6.54038	2.70608		9.05875	7.71737	6.76264	2.70608
2.61032	2.2589	3.24418	2.76917	5.68872	6.36854		10.0613	4.54468	3.7119	6.36854
2.52776	3.30865	3.61903		5.78424	9.00015		5.98667	5.07074	4.21255	9.00015
4.24992	4.09628	2.90941		5.64116	9.64991		7.54841	2.24593	2.07406	9.64991
4.73705	4.7894	3.06645		11.837	6.7748		7.62146	4.36512	3.89652	6.7748
3.64215		4.71757		5.644	9.21815		9.43597	6.95172	4.06112	9.21815
3.61891		4.87452		5.90163	9.62232		4.08457	3.5027	5.5235	9.62232
4.76951		3.6151		2.98921	5.30888		5.17659	3.15035	4.58303	5.30888
6.80322		4.00536		9.5154	4.60601		4.59282	7.69713	4.91916	4.60601
2.99271		4.8851		8.49654	4.48677		6.93598	3.41431	10.2699	4.48677
3.04634		5.18111		8.75257	3.18235		4.20602	6.31944	8.74195	3.18235
2.63328		4.70927		17.5303	5.83011		3.60396	2.44194	11.4088	5.83011
2.65182		2.94157		12.7273	7.71013		4.94928	4.70186	6.63329	7.71013
5.91623		3.08202		16.0264	5.36233		5.01206	3.39442	8.15828	5.36233
7.76498		3.72097		9.57665	4.47401		5.44933	2.61893	4.19346	4.47401
6.58279		3.28558		4.3325	3.16296		4.35642	1.61581	3.28652	3.16296
6.02261		3.53777		2.99566	7.63842		5.6353	6.32341	2.52786	7.63842
4.07741		2.88013		7.0169	8.64381		7.32173	3.5269		8.64381
4.24922		4.11265		4.55583	7.09499		4.26011	4.84865		7.09499
6.6494		3.10729		6.83946	6.71604		2.80386	2.48373		6.71604
5.89197		3.51402		5.52032	4.74166		6.60461	4.19794		4.74166
8.1659		3.82611		7.30132	6.61771		6.38124	4.21055		6.61771
10.5616		3.50399		6.73193	4.89261		6.16821	4.54256		4.89261
7.9907		2.99438		7.15989	6.93071		4.63769	2.04803		6.93071
7.28661		2.65972		5.22639			4.47906	3.32819
12.8363		2.70122		4.74934			5.10135	4.71312
9.35016		3.86593		13.4716			5.29918	4.85724
10.5648		3.72885		15.4039			4.05206	4.84413
9.10712		2.97665		12.1919			3.9454	7.00996
9.22069		3.44897					3.3899	5.09165
2.01385		4.46146					4.98667	3.68436
2.01604		4.3835					5.34097	5.88352
1.66948		4.86862					4.45564	6.43514
5.8568		5.0564					2.92121	4.55071
6.08404		4.22432					3.84287	5.35574
4.40129		4.30448					3.33595	2.65658
4.20084		4.7508					3.37829	9.52704
5.91502		3.44527					3.72434	7.51171
4.97311		3.19812					5.76373	6.58092
3.85017		3.71723					4.78171	2.08872
5.4437		4.07389					4.45918	4.2776
8.64649		3.61024					9.78	4.2079
9.76481							10.4675	3.16246
6.54751							8.74573	3.05499
9.71417							8.16138	5.27801
8.06292							10.581	5.22551
6.50407							7.18487	4.55398
8.66638							5.68613	6.57488
4.11874							5.65224	7.08171
3.3263							5.10687	4.93475
3.11557							4.80689	5.78914
2.91587							4.25792	4.67562
9.91243							3.28526	8.85227
5.55235							3.39629	6.20219
3.37374							4.86277	4.9707
4.12081							6.49445	5.06493
5.20583							3.09535	4.0194
6.34934							4.92065	2.51955
7.37093							5.68588	4.11436
4.54737							6.63366	7.69101
4.80891							6.58852	3.19352
6.44884							6.05159	3.97629
4.38742							4.329	5.53163
6.23545							4.26515	3.79117
5.60455							2.7417	5.13943
3.39525							5.41764	2.12982
5.98241							2.74021	3.60519
4.36229							7.19857	3.52806
5.32879							5.52053	1.70578
5.90449							6.97865	3.78662
3.42587							4.7806	2.12748
2.68663							3.19287	3.18513
2.36672							3.25969	1.68062
							4.62734	2.82245
							11.693	3.60402
							18.7446	2.00687
							11.66	1.57637
							14.8432	3.18553
							9.83808	1.60299
							13.5786	3.01222
							7.41279	2.52463
								1.75668
								2.26551
								2.58295
								2.14095
								2.80429
								2.74011
								1.66202
								2.75134
								2.2315
								2.50014

## Sheet: Fig. 6
Fig. 6b
CB:nucleoplasm ration
U1 pre-snRNA					U4 pre-snRNA
WT		noNSS		stNSS	WT		noNSS		stNSS
Neg. cont. siRNA	Gemin3 siRNA	Neg. cont. siRNA	Gemin3 siRNA	-	Neg. cont. siRNA	Gemin3 siRNA	Neg. cont. siRNA	Gemin3 siRNA	-
3.80373	1.04134	4.57946	4.75985	1.09921	2.34268	1.42157	2.36314	1.49578	2.04008
4.87948	1.11308	4.39539	4.30613	1.09188	4.4362	1.66947	3.37605	1.86076	2.20669
3.68094	1.15826	4.79689	5.55584	1.10452	4.90325	1.48346	3.52074	4.11956	2.08137
4.93113	1.14286	3.95735	3.20706	1.03443	3.67398	1.57914	5.90457	3.64538	1.85963
4.76655	0.968743	3.16354	3.38531	1.02229	3.91657	1.52776	5.75441	3.08063	1.49425
2.4579	0.938829	3.99909	4.88553	1.11	2.50864	2.03775	2.8291	3.90967	1.84959
3.0376	0.977687	4.07727	3.96306	1.05963	2.68628	1.60954	3.13817	3.4878	1.34205
3.43015	1.02727	2.08134	5.93971	1.11993	5.70756	1.75395	3.11749	2.86225	1.33237
3.34404	0.988796	4.31235	2.52958	1.24077	4.43297	2.01178	3.42439	2.65377	1.3262
2.60368	0.974167	5.01905	3.14319	2.17155	4.96128	1.58437	2.58031	2.34706	2.17551
2.53367	1.06525	3.64215	3.70586	1.34919	3.61292	2.42505	3.34179	4.52636	2.00981
3.19792	1.02174	3.8985	3.08948	1.72226	3.56411	1.70555	4.64027	3.99193	2.03354
2.80733	1.0118	4.67895	3.37827	1.6035	4.38129	2.27796	4.77167	3.35289	1.89236
3.23175	1.04038	4.8604	4.33155	0.844	3.46453	2.13781	3.88514	3.55882	1.83251
3.33452	1.03854	3.71654	4.9574	0.625	2.9703	2.10777	4.2957	3.687	1.45415
4.24835	1.05181	3.61871	5.68795	1.22621	4.62323	2.09123	3.45371	3.44113	1.36584
3.93203	1.00287	3.10921	5.87249	1.14562	4.73791	2.12792	4.01379	3.80976	1.87096
3.83733	0.888466	4.78792	2.97096	0.987088	6.41695	2.45778	4.29773	2.87026	1.93661
3.13831	1.07321	5.1281	3.52585	1.28652	5.72373	2.18392	3.95146	3.63746	2.36223
3.61761	1.06323	4.27806	3.46265	1.77937	4.75343	2.2665	5.2667	3.24487	1.66137
3.8724	1.02645	2.80479	2.25552	0.944211	4.8517	2.29324	4.86586	3.47266	2.0118
4.01147	0.988847	3.80465	5.34951	1.1048	4.34746	1.39551	4.82222	2.42537	1.87889
4.07553	1.06338	2.97949	5.19254	1.04696	4.37326	2.3425	4.27637	2.36503	1.95101
3.20375	1.06858	2.48918	3.99134	1.04469	4.12891	1.71906	4.64077	2.87858	1.77448
3.84245	1.14592	4.30166	4.3901	1.64794	3.69244	1.61014	5.2562	2.82348	2.24935
2.95783	1.08304	3.81655	5.86465	1.31186	3.55375	1.31366	4.40114	1.66802	1.76187
2.7005	1.07108	5.76368	5.99854	1.95069	2.81349	1.38584	4.2966	2.21476	1.70276
2.60009	1.01112	3.49513	5.56143	1.65784	3.8298	1.87917	4.21351	1.63482	1.55549
2.49623	0.968743	4.5802	5.54239	1.69988	4.55234		3.2534	3.33728	1.47018
2.97585		4.9798	5.60785	1.42351	3.9704		3.01423	2.64298	1.48598
3.87624		3.98105	5.00324	0.928983	4.8743		3.96908	2.52099	1.54302
3.99565		5.14974	5.48757	1.12753	4.40989		4.33255	3.61712	1.77106
3.70929		6.18094	5.01372	1.13711	4.19698		4.36427	4.08258	1.63816
3.66787		5.9719	3.66498	1.10038	4.1902		3.42934	2.96402	2.16807
3.60091		5.77253	3.60318	1.09861	4.32055		2.74518	3.59308	1.73515
3.81085		4.34019	2.82464	1.39442	5.13408		3.15802	3.35319
4.0086		4.19173	3.66522	1.04433	4.16461		4.78103	4.55399
3.288		4.50072	3.5223	1.07108	5.52868		4.75849	4.27475
2.99586		4.5802	2.51945		4.74086		3.72609	3.74467
3.47036		4.9798	3.16406		4.7272		3.99983	2.09821
3.54303		3.98105	3.7327		4.30199		3.72055	3.582
3.54929		5.23143	3.17536		4.75018		3.5318	3.30052
4.56673		5.60312	4.37575		4.07595		3.66662	3.04019
4.16578		4.67434	4.21142		5.65654		4.18544	2.95413
5.96517		3.06459	3.15497		4.6681		4.90041	5.19139
8.44948		5.70441	3.86324		5.74083		4.68992	4.01159
5.00995		4.05135	3.57508		3.77323		4.55139	3.23319
4.43571		6.42331	3.7983		3.57569		3.6555	3.25934
2.82637		5.36673	2.6817		4.28144		3.46354	4.74713
2.65819		4.47509	4.32197		4.10761		3.75412	4.61118
2.61048		5.80183	4.43197		4.22835		4.07967	4.27326
7.83918		5.41764	3.20376		3.27312		4.43302	2.8916
6.87787		2.74021	3.6014		3.72115		3.30464	4.03215
5.03562		3.71613	4.08164		3.20837		3.56461	3.55721
4.87138		5.9572	4.54506		4.38496		3.81077	3.2179
5.54983		3.70564	3.4679		3.86491		3.91576	3.22827
7.34731		4.7173	5.48316		4.2975		4.47556	3.0698
8.33797		3.12663	4.15061		3.40403		4.50315	2.42283
5.07536		3.22765	3.09482		3.27528		3.44757	2.66573
3.61844		3.05063	4.0859		4.36305		3.48219	3.17993
3.49011		2.51125	2.93427		4.12233		3.24164	4.0669
3.36775		4.00319	3.71757		2.75083		4.05027	4.13951
5.44763		3.13562	2.82739		3.87723		4.61841	4.28708
5.8042		7.46631	2.89925		4.64993		3.82363	3.80302
5.97387		7.8866	3.77051		3.90803		3.3041	4.24715
5.77747		8.28034	3.569		4.48168		3.16468	4.94037
4.48747		7.96211	2.1326		3.99275		2.84876	2.20875
4.10818		7.05594	3.77945		3.9476		3.56376	4.41692
2.54627		6.66962	2.68277		4.29782		3.40201	4.95185
2.85513		7.78139	4.09865		3.9974		3.60307	4.17123
2.64292		5.41436	2.37639		4.83418		2.81474	4.85824
3.12508		3.25912	2.51593		4.85851		3.65463	3.51718
3.27211		3.36927	4.11702		4.15371		3.12864
4.9253		5.53042			4.46798		2.91085
3.22357		3.07922			4.35807		4.42474
3.52686		4.75707			4.10874		4.57049
3.21773		3.96979			3.51793		3.80298
3.09691		4.12486			3.61951		4.86462
2.99067		4.17171			2.75939		4.87535
3.41231		6.568			3.50068		3.6365
3.28352		3.65692			3.49749		3.73082
3.37414		5.64955					4.69376
5.19161		4.476					4.20649
6.86478		4.84156					3.94049
4.41112		4.56659					3.278
5.92622		4.58493					3.2603
6.5324		4.43041					3.78333
5.06282		6.58158					3.4674
5.44184		5.80924					3.66066
5.16509		5.34054					3.76335
5.43284		4.93377					3.13385
3.94354		4.99201					3.5461
3.96046		5.3961					3.79953
3.5146		4.65646					3.1191
2.8955		3.54141					3.07297
2.69467		2.84558					3.02062
2.6262		3.52229					3.17559
3.1687		2.31813					3.07444
5.35399		2.26588					3.44428
4.20979		2.81071					2.9524
3.83717		3.70924					3.0789
4.84791		4.37505					3.67765
2.1506		5.15108					3.12701
2.31785		6.60287					3.22614
3.09052		6.0055					3.3117
2.83405		7.79605					4.18554
3.28415		4.68715
3.33622		4.61629
4.38206		5.46321
4.52371		5.38108
5.12701		4.97727
5.04565		4.90109
4.74553		4.26729
5.50751		6.06728
5.41875		5.92332
6.45883		4.93769
3.7665		4.84714
4.28718		2.38126
3.82394		1.67476
3.68079		2.02801
2.80971		4.44374
4.53394		3.82167
4.44398		3.45373
3.84147
5.35743
7.97388
7.49879
3.90556

## Sheet: Fig. 7
Fig. 7a original gel
This exposure was used for inputs (dashed box)					This exposure was used for IPs (dashed box)
